# Supplementary material for: Poly[dibromidobis[μ-1-(pyridin-4-ylmeth­yl)-1H-1,2,4-triazole-κ2 N:N′]cadmium]
Source: Acta Crystallogr Sect E Struct Rep Online. 2011 Jan 15;67(Pt 2):m190. doi: 10.1107/S1600536811000535 (PMC3051776; doi:10.1107/S1600536811000535)
Supplement: Supplementary file 1 [file e-67-0m190-sup1.cif]

##############################################################################
###                                                                        ###
###        Electronic paper (Acta Crystallographica Section E)             ###
###                                                                        ###
##############################################################################
#                                                                            #
# This CIF contains the data in a paper accepted for publication in Acta     #
# Crystallographica Section E. It conforms to the requirements of Notes      #
# for Authors for Section E, and has been peer reviewed under the auspices   #
# of the IUCr Commission on Journals.                                        #
#                                                                            #
# Full details of the Crystallographic Information File format               #
# are given in the paper "The Crystallographic Information File (CIF):       #
# a New Standard Archive File for Crystallography" by S. R. Hall, F. H.      #
# Allen and I. D. Brown [Acta Cryst. (1991), A47, 655-685].                  #
#                                                                            #
# The current version of the core CIF dictionary is obtainable from          #
# ftp://ftp.iucr.org/pub/cif_core.dic. The current version number is 2.4.    #
#                                                                            #
# Software is freely available for graphical display of the structure(s) in  #
# this CIF.  For information consult the CIF home page http://www.iucr.org/  #
# cif/home.html                                                              #
#                                                                            #
# This file may be used for bona fide research purposes within the           #
# scientific community so long as proper attribution is given to the journal # 
# article from which it was obtained.                                        #
#                                                                            #
##############################################################################
                                             
data_I
_audit_creation_method     SHELXL-97
_chemical_name_systematic
;
Poly[dibromidobis[\m-1-(pyridin-4-ylmethyl)-1<i>H</i>-1,2,4-triazole-
\k^2^<i>N</i>:<i>N</i>']cadmium]
;
_chemical_name_common     ?
_chemical_formula_moiety     'C16 H16 Br2 Cd N8'
_chemical_formula_sum     'C16 H16 Br2 Cd N8'
_chemical_formula_iupac     '[Cd Br2 (C8 H8 N4)2]'
_chemical_formula_weight     592.59
_chemical_melting_point     ?
_symmetry_cell_setting     monoclinic
_symmetry_space_group_name_H-M     'P 21/c'
_symmetry_space_group_name_Hall     '-P 2ybc'
loop_
    _symmetry_equiv_pos_as_xyz
    'x, y, z'
    '-x, y+1/2, -z+1/2'
    '-x, -y, -z'
    'x, -y-1/2, z-1/2'
_cell_length_a     7.7802(9)
_cell_length_b     16.7299(16)
_cell_length_c     8.4684(10)
_cell_angle_alpha     90.00
_cell_angle_beta     114.409(5)
_cell_angle_gamma     90.00
_cell_volume     1003.74(19)
_cell_formula_units_Z     2
_cell_measurement_reflns_used     2944
_cell_measurement_theta_min     2.6417
_cell_measurement_theta_max     27.4835
_cell_measurement_temperature     293(2)
_exptl_crystal_description     block
_exptl_crystal_colour     yellow
_exptl_crystal_size_max     0.65
_exptl_crystal_size_mid     0.60
_exptl_crystal_size_min     0.55
_exptl_crystal_density_diffrn     1.961
_exptl_crystal_density_meas     ?
_exptl_crystal_density_method     'not measured'
_exptl_crystal_F_000     572
_exptl_absorpt_coefficient_mu     5.087
_exptl_absorpt_correction_type     multi-scan
_exptl_absorpt_process_details     '(ABSCOR; Higashi, 1995)'
_exptl_absorpt_correction_T_min     0.4984
_exptl_absorpt_correction_T_max     1.0000
_exptl_special_details
;
;
_diffrn_ambient_temperature     293(2)
_diffrn_radiation_type     MoK\a
_diffrn_radiation_wavelength     0.71073
_diffrn_radiation_source     'fine-focus sealed tube'
_diffrn_radiation_monochromator     graphite
_diffrn_measurement_device_type     'Rigaku Mercury70 CCD'
_diffrn_measurement_method     \w
_diffrn_detector_area_resol_mean     14.6306
_diffrn_reflns_number     7206
_diffrn_reflns_av_R_equivalents     0.0217
_diffrn_reflns_av_sigmaI/netI     0.0224
_diffrn_reflns_theta_min     3.12
_diffrn_reflns_theta_max     27.48
_diffrn_reflns_theta_full     27.48
_diffrn_measured_fraction_theta_max     0.987
_diffrn_measured_fraction_theta_full     0.987
_diffrn_reflns_limit_h_min     -10
_diffrn_reflns_limit_h_max     10
_diffrn_reflns_limit_k_min     -21
_diffrn_reflns_limit_k_max     19
_diffrn_reflns_limit_l_min     -10
_diffrn_reflns_limit_l_max     10
_diffrn_standards_number     0
_diffrn_standards_interval_count     0
_diffrn_standards_interval_time     0
_diffrn_standards_decay_%     0
_refine_special_details
;
;
_reflns_number_total     2270
_reflns_number_gt     2098
_reflns_threshold_expression     I>2\s(I)
_refine_ls_structure_factor_coef     Fsqd
_refine_ls_matrix_type     full
_refine_ls_R_factor_all     0.0265
_refine_ls_R_factor_gt     0.0235
_refine_ls_wR_factor_gt     0.0672
_refine_ls_wR_factor_ref     0.0688
_refine_ls_goodness_of_fit_ref     0.913
_refine_ls_restrained_S_all     0.913
_refine_ls_number_reflns     2270
_refine_ls_number_parameters     124
_refine_ls_number_restraints     0
_refine_ls_number_constraints     0
_refine_ls_hydrogen_treatment     constr
_refine_ls_weighting_scheme     calc
_refine_ls_weighting_details
         'calc w=1/[\s^2^(Fo^2^)+(0.0480P)^2^+0.7729P] where P=(Fo^2^+2Fc^2^)/3'
_atom_sites_solution_hydrogens     geom
_atom_sites_solution_primary     direct
_atom_sites_solution_secondary     difmap
_refine_ls_shift/su_max     0.083
_refine_ls_shift/su_mean     0.005
_refine_diff_density_max     0.738
_refine_diff_density_min     -0.511
_refine_ls_extinction_method     none
_refine_ls_extinction_coef     ?
loop_
    _atom_type_symbol
    _atom_type_description
    _atom_type_scat_dispersion_real
    _atom_type_scat_dispersion_imag
    _atom_type_scat_source
    'C' 'C' 0.0033 0.0016
                         'International Tables Vol C Tables 4.2.6.8 and 6.1.1.4'
    'H' 'H' 0.0000 0.0000
                         'International Tables Vol C Tables 4.2.6.8 and 6.1.1.4'
    'N' 'N' 0.0061 0.0033
                         'International Tables Vol C Tables 4.2.6.8 and 6.1.1.4'
    'Br' 'Br' -0.2901 2.4595
                         'International Tables Vol C Tables 4.2.6.8 and 6.1.1.4'
    'Cd' 'Cd' -0.8075 1.2024
                         'International Tables Vol C Tables 4.2.6.8 and 6.1.1.4'
_computing_data_collection     'CrystalClear (Rigaku/MSC, 2004)'
_computing_cell_refinement     'CrystalClear (Rigaku/MSC, 2004)'
_computing_data_reduction     'CrystalClear (Rigaku/MSC, 2004)'
_computing_structure_solution     'SHELXS97 (Sheldrick, 2008)'
_computing_structure_refinement     'SHELXL97 (Sheldrick, 2008)'
_computing_molecular_graphics     'SHELXTL (Sheldrick, 2008)'
_computing_publication_material     'SHELXTL (Sheldrick, 2008)'
loop_
    _atom_site_type_symbol
    _atom_site_label
    _atom_site_fract_x
    _atom_site_fract_y
    _atom_site_fract_z
    _atom_site_U_iso_or_equiv
    _atom_site_adp_type
    _atom_site_calc_flag
    _atom_site_refinement_flags
    _atom_site_occupancy
    _atom_site_disorder_assembly
    _atom_site_disorder_group
    Cd Cd1 0.0000 0.5000 0.5000 0.02280(9) Uani d S 1 . .
    Br Br1 0.19066(4) 0.538566(18) 0.30452(4) 0.03501(10) Uani d . 1 . .
    C C1 0.2617(4) 0.57653(19) 0.8969(4) 0.0371(6) Uani d . 1 . .
    H H1A 0.1582 0.5731 0.9248 0.044 Uiso calc R 1 . .
    C C2 0.4305(4) 0.56459(17) 0.7599(4) 0.0303(5) Uani d . 1 . .
    H H2A 0.4757 0.5526 0.6768 0.036 Uiso calc R 1 . .
    C C3 0.7295(4) 0.61998(17) 0.9870(4) 0.0380(7) Uani d . 1 . .
    H H3A 0.7919 0.5889 0.9293 0.046 Uiso calc R 1 . .
    H H3B 0.7836 0.6045 1.1082 0.046 Uiso calc R 1 . .
    C C4 0.7711(4) 0.70758(15) 0.9750(4) 0.0297(6) Uani d . 1 . .
    C C5 0.6428(4) 0.76858(18) 0.9397(5) 0.0404(7) Uani d . 1 . .
    H H5A 0.5176 0.7576 0.9173 0.048 Uiso calc R 1 . .
    C C6 0.7013(4) 0.84676(17) 0.9379(4) 0.0388(7) Uani d . 1 . .
    H H6A 0.6129 0.8875 0.9146 0.047 Uiso calc R 1 . .
    C C7 1.0005(4) 0.8062(2) 1.0007(5) 0.0458(8) Uani d . 1 . .
    H H7A 1.1243 0.8186 1.0204 0.055 Uiso calc R 1 . .
    C C8 0.9543(5) 0.72732(18) 1.0071(5) 0.0439(8) Uani d . 1 . .
    H H8A 1.0458 0.6877 1.0329 0.053 Uiso calc R 1 . .
    N N1 0.5308(3) 0.59953(13) 0.9121(3) 0.0299(5) Uani d . 1 . .
    N N2 0.4232(4) 0.60782(17) 1.0010(3) 0.0421(6) Uani d . 1 . .
    N N3 0.2588(3) 0.54957(14) 0.7446(3) 0.0293(5) Uani d . 1 . .
    N N4 0.8769(3) 0.86608(13) 0.9675(3) 0.0327(5) Uani d . 1 . .
loop_
    _atom_site_aniso_label
    _atom_site_aniso_U_11
    _atom_site_aniso_U_22
    _atom_site_aniso_U_33
    _atom_site_aniso_U_12
    _atom_site_aniso_U_13
    _atom_site_aniso_U_23
    Cd1 0.02036(14) 0.01935(14) 0.02797(15) 0.00065(9) 0.00926(11) -0.00225(9)
    Br1 0.03130(17) 0.04281(18) 0.03652(17) 0.00314(12) 0.01962(13) 0.00383(11)
    C1 0.0407(16) 0.0381(15) 0.0380(15) -0.0095(13) 0.0219(13) -0.0070(12)
    C2 0.0263(13) 0.0304(13) 0.0339(14) -0.0032(11) 0.0120(11) -0.0059(11)
    C3 0.0299(14) 0.0247(13) 0.0469(17) -0.0070(11) 0.0033(13) -0.0006(12)
    C4 0.0316(14) 0.0218(12) 0.0318(13) -0.0059(10) 0.0092(11) -0.0013(10)
    C5 0.0278(14) 0.0297(14) 0.0595(19) -0.0051(11) 0.0138(14) 0.0007(13)
    C6 0.0298(14) 0.0243(13) 0.0595(19) 0.0013(11) 0.0157(14) 0.0046(12)
    C7 0.0329(16) 0.0255(15) 0.083(3) -0.0035(12) 0.0282(17) -0.0032(14)
    C8 0.0340(15) 0.0234(14) 0.075(2) -0.0006(12) 0.0227(16) -0.0022(13)
    N1 0.0309(12) 0.0221(10) 0.0320(11) -0.0059(9) 0.0083(10) -0.0018(8)
    N2 0.0496(16) 0.0464(15) 0.0362(13) -0.0175(13) 0.0235(12) -0.0127(11)
    N3 0.0257(11) 0.0310(12) 0.0297(11) -0.0026(9) 0.0100(9) -0.0046(9)
    N4 0.0328(12) 0.0221(11) 0.0449(14) -0.0022(9) 0.0177(11) 0.0007(9)
_geom_special_details
;
;
loop_
    _geom_bond_atom_site_label_1
    _geom_bond_atom_site_label_2
    _geom_bond_site_symmetry_2
    _geom_bond_distance
    _geom_bond_publ_flag
    Cd1 N3 . 2.363(2) ?
    Cd1 N3 3_566 2.363(2) ?
    Cd1 N4 4_475 2.407(2) ?
    Cd1 N4 2_646 2.407(2) ?
    Cd1 Br1 . 2.7178(4) ?
    Cd1 Br1 3_566 2.7178(3) ?
    C1 N2 . 1.310(4) ?
    C1 N3 . 1.358(4) ?
    C1 H1A . 0.9300 ?
    C2 N3 . 1.312(4) ?
    C2 N1 . 1.334(4) ?
    C2 H2A . 0.9300 ?
    C3 N1 . 1.449(4) ?
    C3 C4 . 1.513(4) ?
    C3 H3A . 0.9700 ?
    C3 H3B . 0.9700 ?
    C4 C5 . 1.372(4) ?
    C4 C8 . 1.376(4) ?
    C5 C6 . 1.387(4) ?
    C5 H5A . 0.9300 ?
    C6 N4 . 1.323(4) ?
    C6 H6A . 0.9300 ?
    C7 N4 . 1.335(4) ?
    C7 C8 . 1.375(4) ?
    C7 H7A . 0.9300 ?
    C8 H8A . 0.9300 ?
    N1 N2 . 1.345(4) ?
    N4 Cd1 2_656 2.407(2) ?
loop_
    _geom_angle_atom_site_label_1
    _geom_angle_atom_site_label_2
    _geom_angle_atom_site_label_3
    _geom_angle_site_symmetry_1
    _geom_angle_site_symmetry_3
    _geom_angle
    _geom_angle_publ_flag
    N3 Cd1 N3 . 3_566 180.0 ?
    N3 Cd1 N4 . 4_475 85.88(8) ?
    N3 Cd1 N4 3_566 4_475 94.12(8) ?
    N3 Cd1 N4 . 2_646 94.12(8) ?
    N3 Cd1 N4 3_566 2_646 85.88(8) ?
    N4 Cd1 N4 4_475 2_646 180.0 ?
    N3 Cd1 Br1 . . 88.21(6) ?
    N3 Cd1 Br1 3_566 . 91.79(6) ?
    N4 Cd1 Br1 4_475 . 90.06(6) ?
    N4 Cd1 Br1 2_646 . 89.94(6) ?
    N3 Cd1 Br1 . 3_566 91.79(6) ?
    N3 Cd1 Br1 3_566 3_566 88.21(6) ?
    N4 Cd1 Br1 4_475 3_566 89.94(6) ?
    N4 Cd1 Br1 2_646 3_566 90.06(6) ?
    Br1 Cd1 Br1 . 3_566 180.0 ?
    N2 C1 N3 . . 114.0(3) ?
    N2 C1 H1A . . 123.0 ?
    N3 C1 H1A . . 123.0 ?
    N3 C2 N1 . . 110.2(3) ?
    N3 C2 H2A . . 124.9 ?
    N1 C2 H2A . . 124.9 ?
    N1 C3 C4 . . 114.7(2) ?
    N1 C3 H3A . . 108.6 ?
    C4 C3 H3A . . 108.6 ?
    N1 C3 H3B . . 108.6 ?
    C4 C3 H3B . . 108.6 ?
    H3A C3 H3B . . 107.6 ?
    C5 C4 C8 . . 117.8(3) ?
    C5 C4 C3 . . 125.3(3) ?
    C8 C4 C3 . . 116.9(3) ?
    C4 C5 C6 . . 119.4(3) ?
    C4 C5 H5A . . 120.3 ?
    C6 C5 H5A . . 120.3 ?
    N4 C6 C5 . . 123.1(3) ?
    N4 C6 H6A . . 118.4 ?
    C5 C6 H6A . . 118.4 ?
    N4 C7 C8 . . 123.4(3) ?
    N4 C7 H7A . . 118.3 ?
    C8 C7 H7A . . 118.3 ?
    C7 C8 C4 . . 119.3(3) ?
    C7 C8 H8A . . 120.4 ?
    C4 C8 H8A . . 120.4 ?
    C2 N1 N2 . . 109.6(2) ?
    C2 N1 C3 . . 128.3(3) ?
    N2 N1 C3 . . 121.9(2) ?
    C1 N2 N1 . . 103.2(2) ?
    C2 N3 C1 . . 103.0(2) ?
    C2 N3 Cd1 . . 128.17(19) ?
    C1 N3 Cd1 . . 128.52(19) ?
    C6 N4 C7 . . 117.0(2) ?
    C6 N4 Cd1 . 2_656 125.46(19) ?
    C7 N4 Cd1 . 2_656 117.12(19) ?
data_global
_journal_date_recd_electronic     2010-11-25
_journal_date_accepted     2011-01-05
_journal_name_full     'Acta Crystallographica, Section E'
_journal_year     2011
_journal_volume     67
_journal_issue      2
_journal_page_first     m190
_journal_page_last     m190
_journal_paper_category     QM
_journal_coeditor_code     BH2328
_publ_contact_author_name     'Zhu-Lai, Li'
_publ_contact_author_address
;  Department of Medicinal Chemistry, School of Pharmacy,
   Fujian Medical University, Fuzhou, Fujian 350004,
   People's Republic of China
;
_publ_contact_author_email     lizhulai@126.com
_publ_contact_author_fax     +86-591-83708669
_publ_contact_author_phone     +86-591-83708669
_publ_section_title
;\
Poly[dibromidobis[\m-1-(pyridin-4-ylmethyl)-1<i>H</i>-1,2,4-triazole-\
\k^2^<i>N</i>:<i>N</i>']cadmium]
;
loop_
    _publ_author_name
    _publ_author_address
    "Xu, Xiu-Zhi"
;
Department of Medicinal Chemistry
School of Pharmacy
Fujian Medical University
Fuzhou, Fujian 350004
People's Republic of China
;
    "Li, Zhu-Lai"
;
Department of Medicinal Chemistry
School of Pharmacy
Fujian Medical University
Fuzhou, Fujian 350004
People's Republic of China
;
    "Yan, Wen-Jin"
;
Department of Medicinal Chemistry
School of Pharmacy
Fujian Medical University
Fuzhou, Fujian 350004
People's Republic of China
;
    "Chi, Hui-Li"
;
Department of Medicinal Chemistry
School of Pharmacy
Fujian Medical University
Fuzhou, Fujian 350004
People's Republic of China
;
_publ_section_synopsis     .
