# Supplementary material for: Poly[dibromidobis[μ-1-(pyridin-4-ylmeth­yl)-1H-1,2,4-triazole-κ2 N:N′]cadmium]
Source: Acta Crystallogr Sect E Struct Rep Online. 2011 Jan 15;67(Pt 2):m190. doi: 10.1107/S1600536811000535 (PMC3051776; doi:10.1107/S1600536811000535)
Supplement: Supplementary file 2 [file e-67-0m190-Isup2.hkl]

# 
# h,k,l, Fc-squared, Fo-squared, sigma(Fo-squared) and status flag 
# 
data_I
_shelx_title ' R29 in P2(1)/c' 
_shelx_refln_list_code          4 
_shelx_F_calc_maximum      135.04 
_exptl_crystal_F_000       572.00 
_reflns_d_resolution_high  0.7702 
 
loop_ 
 _symmetry_equiv_pos_as_xyz 
 'x, y, z' 
 '-x, y+1/2, -z+1/2' 
 '-x, -y, -z' 
 'x, -y-1/2, z-1/2' 
 
_cell_length_a     7.7802 
_cell_length_b    16.7299 
_cell_length_c     8.4684 
_cell_angle_alpha  90.000 
_cell_angle_beta  114.409 
_cell_angle_gamma  90.000 
 
_shelx_F_squared_multiplier     1.000 
 
loop_ 
 _refln_index_h 
 _refln_index_k 
 _refln_index_l 
 _refln_F_squared_calc 
 _refln_F_squared_meas 
 _refln_F_squared_sigma 
 _refln_observed_status 
   2   0   0      285.13      327.31      9.73 o 
   3   0   0       76.17       83.36      9.82 o 
   4   0   0     9820.01    10274.98    257.02 o 
   5   0   0    11546.48    11300.80    133.72 o 
   6   0   0     3290.25     3412.41     53.48 o 
   8   0   0       28.33       40.99     15.35 o 
   9   0   0      353.29      394.19     34.60 o 
   1   1   0     1150.84     1153.05      8.81 o 
   2   1   0       97.95       89.26      6.81 o 
   3   1   0       48.73       61.14      4.13 o 
   4   1   0     1376.38     1519.96     35.14 o 
   5   1   0        7.31       35.36     11.02 o 
   6   1   0       72.59       78.75      5.56 o 
   7   1   0       17.47       23.99      4.85 o 
   8   1   0        8.68       16.15      7.30 o 
   9   1   0      115.63      108.70     16.36 o 
   1   2   0     5691.23     5660.04     62.72 o 
   2   2   0      159.11      185.24      6.15 o 
   3   2   0     1311.72     1358.30     18.27 o 
   4   2   0     4859.57     4891.32     58.27 o 
   5   2   0     8909.52     9024.07     86.70 o 
   6   2   0     2910.36     2894.35     35.67 o 
   7   2   0      600.34      567.16     22.24 o 
   8   2   0        7.80       14.90      8.49 o 
   9   2   0      216.59      211.15     32.22 o 
   2   3   0      300.74      299.95      4.50 o 
   3   3   0      587.22      595.78      8.02 o 
   4   3   0     2801.16     2693.00     26.03 o 
   5   3   0       23.77       48.23      4.84 o 
   6   3   0     1595.38     1572.49     33.75 o 
   7   3   0      274.45      283.43     18.26 o 
   8   3   0        0.40        9.42      7.23 o 
   9   3   0      168.86      165.29     28.16 o 
   2   4   0     1488.59     1460.50     20.65 o 
   3   4   0     1860.51     1924.17     14.77 o 
   4   4   0     3446.44     3469.99     31.93 o 
   5   4   0     8660.20     8404.53     75.74 o 
   6   4   0     3823.82     3950.45     90.29 o 
   7   4   0       48.54       64.36     10.86 o 
   8   4   0       98.20       98.75     14.77 o 
   9   4   0      327.14      329.20     24.00 o 
   2   5   0     3775.45     3769.62     31.32 o 
   3   5   0     3286.27     3474.94     26.81 o 
   4   5   0     4149.50     4040.16     35.90 o 
   5   5   0       11.13       13.74      2.69 o 
   6   5   0      146.03      145.83      7.83 o 
   7   5   0      450.37      431.14     26.91 o 
   8   5   0        8.11        9.83     10.06 o 
   0   6   0      819.87      852.42     22.53 o 
   2   6   0     2547.83     2460.23     18.13 o 
   3   6   0     3725.75     3673.49     31.90 o 
   4   6   0     1746.69     1681.54     23.41 o 
   5   6   0     1982.08     1915.26     24.21 o 
   6   6   0     2579.94     2447.15     41.69 o 
   7   6   0     1023.27     1009.64     32.35 o 
   8   6   0      458.93      421.00     27.15 o 
   1   7   0    12328.88    12234.90    133.18 o 
   2   7   0     3598.50     3678.56     23.37 o 
   3   7   0     1028.22      995.00     18.07 o 
   4   7   0     3088.39     2916.92     34.21 o 
   5   7   0       52.86       61.32      6.50 o 
   6   7   0      794.73      766.24     34.50 o 
   7   7   0      820.34      761.29     35.53 o 
   8   7   0       23.19       17.68     11.25 o 
   0   8   0     1258.28     1379.72     34.85 o 
   1   8   0     2173.47     2048.99     31.69 o 
   2   8   0     7204.35     7410.75     52.30 o 
   3   8   0     5093.71     5081.34     54.21 o 
   4   8   0      507.27      456.16     16.67 o 
   5   8   0      118.39      108.76      7.53 o 
   6   8   0      918.48      881.68     27.65 o 
   7   8   0      972.83      891.47     45.11 o 
   8   8   0      963.97      961.73     36.51 o 
   1   9   0     1346.95     1307.28     22.48 o 
   2   9   0     1513.02     1439.56     24.08 o 
   3   9   0      846.93      847.46     18.26 o 
   4   9   0     3047.20     3027.57     39.36 o 
   5   9   0       61.95       63.59      6.73 o 
   6   9   0      965.01      910.84     19.85 o 
   7   9   0      543.81      458.84     58.40 o 
   8   9   0       48.98       47.10     14.64 o 
   0  10   0      104.24      108.81     16.58 o 
   1  10   0     1189.87     1250.82     27.63 o 
   2  10   0    11736.76    11935.37    115.16 o 
   3  10   0     5872.62     5959.37     56.72 o 
   4  10   0     2399.86     2285.18     34.04 o 
   5  10   0      361.80      366.74     19.11 o 
   6  10   0      354.80      353.63     16.21 o 
   7  10   0     1111.00     1014.80     64.88 o 
   8  10   0     1473.00     1423.03     40.87 o 
   1  11   0      105.64      104.57     10.35 o 
   2  11   0      202.59      187.93     12.07 o 
   3  11   0        5.94        4.37      8.81 o 
   4  11   0      154.07      148.95     10.83 o 
   5  11   0      402.13      351.61     13.12 o 
   6  11   0      164.34      155.09     10.02 o 
   7  11   0      266.72      236.36     40.87 o 
   0  12   0      584.66      580.98     30.76 o 
   1  12   0      280.99      316.68     16.59 o 
   2  12   0     8189.76     8813.31    100.24 o 
   3  12   0     6833.51     7013.01    101.10 o 
   4  12   0      831.53      833.59     21.05 o 
   5  12   0       13.23       15.29      6.92 o 
   6  12   0      277.79      263.90     12.18 o 
   7  12   0     1076.66      994.35     89.52 o 
   1  13   0       20.00       23.99      8.34 o 
   2  13   0      188.86      208.11      9.61 o 
   3  13   0        1.28       -6.50      9.00 o 
   4  13   0       21.24       20.07      4.70 o 
   5  13   0       48.46       55.25      7.65 o 
   6  13   0        2.86        8.72      5.53 o 
   7  13   0       11.79       11.65     11.74 o 
   0  14   0       33.59       19.89     10.24 o 
   1  14   0     1179.29     1225.59     34.83 o 
   2  14   0     3312.78     3611.17     74.44 o 
   3  14   0     5004.04     5165.24    110.07 o 
   4  14   0      735.72      687.97     19.11 o 
   5  14   0        8.58       16.65      6.23 o 
   6  14   0       49.61       46.66      7.79 o 
   7  14   0      926.48      881.12     66.69 o 
   1  15   0      661.82      752.27     23.09 o 
   2  15   0       56.23       69.19     15.07 o 
   3  15   0       33.33       32.38      7.71 o 
   4  15   0      186.82      179.92     13.42 o 
   5  15   0        2.07        5.35      5.07 o 
   6  15   0       80.00       84.89     10.42 o 
   0  16   0      121.50      133.43     12.99 o 
   1  16   0      928.11      959.20     24.49 o 
   2  16   0     2416.79     2411.50    116.68 o 
   3  16   0     2627.42     2704.06     83.14 o 
   4  16   0      642.07      618.77     20.91 o 
   5  16   0      164.61      143.09     12.25 o 
   6  16   0      104.52       96.64     11.52 o 
   1  17   0      460.02      484.74     23.86 o 
   2  17   0      454.70      433.53     21.06 o 
   3  17   0      118.82      110.72     12.03 o 
   4  17   0      407.97      397.58     17.76 o 
   5  17   0       83.30       79.37      9.94 o 
   0  18   0      674.97      690.25     28.84 o 
   1  18   0      247.34      251.37     15.57 o 
   2  18   0     1082.85     1069.83     48.52 o 
   3  18   0     1225.61     1192.05     52.77 o 
   4  18   0      709.36      688.68     40.04 o 
   5  18   0      266.57      241.69     14.05 o 
   1  19   0      405.02      409.64     23.32 o 
   2  19   0      264.15      251.53     16.46 o 
   3  19   0      148.19      133.03     13.32 o 
   4  19   0       95.76       74.08     12.54 o 
   0  20   0      901.91      989.90     68.65 o 
   1  20   0      405.85      410.70     23.52 o 
   2  20   0      505.23      491.67     26.73 o 
   3  20   0      293.28      266.75     20.33 o 
   1  21   0      172.76      187.73     25.02 o 
   2  21   0       69.92       60.29     12.52 o 
  -9   1   1     2238.14     2200.39     55.47 o 
  -8   1   1      841.89      810.81     31.38 o 
  -7   1   1      228.48      219.56      9.30 o 
  -6   1   1      383.97      383.22      9.05 o 
  -5   1   1    10062.08    10384.57    327.25 o 
  -4   1   1    14182.64    14227.86    298.91 o 
  -3   1   1     6880.70     6787.14     80.22 o 
  -2   1   1      787.28      892.28     14.42 o 
   3   1   1      561.43      615.79      7.56 o 
   4   1   1      726.10      727.69     14.46 o 
   5   1   1     1164.26     1116.80     16.27 o 
   6   1   1     8173.41     8568.45    201.49 o 
   7   1   1     3267.94     3440.49     50.37 o 
   8   1   1       76.28       63.37     22.83 o 
  -9   2   1        4.06       10.49      9.42 o 
  -8   2   1      454.80      442.93     21.34 o 
  -7   2   1        3.92       17.22      3.90 o 
  -6   2   1     1431.41     1416.02     20.59 o 
  -5   2   1     1551.45     1632.58     19.25 o 
  -4   2   1      977.57     1056.72     16.22 o 
  -3   2   1     3645.70     3945.69     35.89 o 
  -2   2   1      311.26      306.36      4.26 o 
  -1   2   1     1859.93     1773.33     13.09 o 
   0   2   1      229.24      281.30      3.64 o 
   1   2   1     2090.12     2074.28     20.63 o 
   2   2   1     2447.13     2377.85     15.10 o 
   3   2   1        8.53       27.32      2.69 o 
   4   2   1       11.54       27.54      3.75 o 
   5   2   1      186.72      187.50      8.05 o 
   6   2   1       68.76      110.39     25.71 o 
   7   2   1      356.86      343.95     25.85 o 
   8   2   1       58.18       66.18     13.23 o 
  -9   3   1     1341.56     1341.55     67.70 o 
  -8   3   1      388.94      415.58     20.12 o 
  -7   3   1       72.62       68.48      6.22 o 
  -6   3   1       46.83       50.81      4.99 o 
  -5   3   1     9801.14     9993.23     80.25 o 
  -4   3   1    16100.05    15980.69    156.39 o 
  -3   3   1     3208.76     3160.12     38.48 o 
  -2   3   1       39.12       49.44      7.26 o 
  -1   3   1        9.30       27.41      5.81 o 
   2   3   1    10063.29     9630.44    151.71 o 
   3   3   1      165.58      183.52      4.49 o 
   4   3   1      522.83      565.62      9.94 o 
   5   3   1     1717.79     1754.68     35.39 o 
   6   3   1     3307.22     3346.86     73.03 o 
   7   3   1     1707.91     1826.37     52.23 o 
   8   3   1      160.82      164.64     17.17 o 
  -9   4   1       95.33      107.59     18.74 o 
  -8   4   1      844.00      820.60     27.33 o 
  -7   4   1       95.71       86.78      7.11 o 
  -6   4   1     1566.42     1535.03     21.48 o 
  -5   4   1     1308.28     1336.90     16.29 o 
  -4   4   1      629.80      600.39     12.76 o 
  -3   4   1     4549.61     4406.47     28.42 o 
  -2   4   1     1770.54     1802.48     21.89 o 
  -1   4   1     6132.64     6046.31     66.37 o 
   0   4   1      688.80      758.62      7.49 o 
   1   4   1     1318.05     1208.96     17.53 o 
   2   4   1     2795.94     2671.26     18.11 o 
   3   4   1     2619.53     2542.22     25.75 o 
   4   4   1       54.66       48.44      5.73 o 
   5   4   1     3104.65     3140.33     61.22 o 
   6   4   1      635.97      671.69     28.89 o 
   7   4   1      919.11      962.34     62.70 o 
   8   4   1      273.74      273.71     22.75 o 
  -9   5   1      890.25      829.43     30.74 o 
  -8   5   1      604.82      567.07     24.63 o 
  -7   5   1     1061.89      989.28     20.03 o 
  -6   5   1     1095.46     1111.42     23.05 o 
  -5   5   1     3806.30     3733.45     40.67 o 
  -4   5   1     9356.23     9476.59     88.07 o 
  -3   5   1     6233.70     6230.23     43.06 o 
  -2   5   1     2865.41     2894.02     27.50 o 
  -1   5   1        1.24       19.50      2.46 o 
   1   5   1     6222.21     6018.30     43.82 o 
   2   5   1     9233.00     9390.48     65.95 o 
   3   5   1     1822.55     1922.43     15.48 o 
   4   5   1     1469.15     1516.25     15.75 o 
   5   5   1     1841.22     1880.91     20.01 o 
   6   5   1     2513.55     2616.91     58.02 o 
   7   5   1     1610.59     1628.97     54.31 o 
   8   5   1      586.84      578.88     29.05 o 
  -9   6   1      194.07      171.72     16.63 o 
  -8   6   1      816.75      762.39     25.45 o 
  -7   6   1      238.39      231.12     12.59 o 
  -6   6   1     2896.17     2754.06     44.50 o 
  -5   6   1     2621.80     2572.69     31.65 o 
  -4   6   1      859.76      877.50     18.13 o 
  -3   6   1     4081.34     3834.32     32.52 o 
  -2   6   1       30.89       23.74      1.85 o 
  -1   6   1     6838.86     7019.00     59.21 o 
   0   6   1     4218.59     4320.88     26.36 o 
   1   6   1       95.46      149.77      5.30 o 
   2   6   1     6247.07     6322.37     32.31 o 
   3   6   1     3944.67     3879.22     46.45 o 
   4   6   1      449.32      468.42      8.56 o 
   5   6   1     2222.17     2298.64     30.39 o 
   6   6   1      293.25      298.96     19.37 o 
   7   6   1      699.47      729.10     28.43 o 
   8   6   1      432.32      414.82     27.27 o 
  -9   7   1      314.28      320.48     27.36 o 
  -8   7   1      395.32      365.90     20.29 o 
  -7   7   1     1617.82     1500.18     23.97 o 
  -6   7   1     1137.41     1149.98     25.06 o 
  -5   7   1      479.09      466.32     14.32 o 
  -4   7   1     2794.43     2676.35     35.15 o 
  -3   7   1     1850.40     1659.30     32.82 o 
  -2   7   1     5103.29     5056.63     29.85 o 
  -1   7   1     5701.21     6033.90     76.76 o 
   0   7   1    10755.09    10643.29     74.10 o 
   1   7   1     6567.90     6952.02     43.80 o 
   2   7   1     1328.13     1282.73     23.87 o 
   3   7   1     2165.48     2037.07     37.59 o 
   4   7   1     2776.04     2720.79     29.92 o 
   5   7   1     1261.52     1234.65     24.06 o 
   6   7   1      414.31      442.67     24.63 o 
   7   7   1      534.03      546.14     40.96 o 
   8   7   1      594.54      569.86     29.85 o 
  -8   8   1      663.80      617.60     32.19 o 
  -7   8   1       77.93       81.73      8.70 o 
  -6   8   1     1627.13     1561.29     27.57 o 
  -5   8   1      658.54      667.58     17.86 o 
  -4   8   1      380.55      331.48     11.87 o 
  -3   8   1     4233.71     4138.60     46.46 o 
  -2   8   1     2079.83     2156.62     34.24 o 
  -1   8   1     1033.44     1024.26     19.08 o 
   0   8   1     6319.68     6318.75     96.79 o 
   1   8   1      168.58      176.36      8.59 o 
   2   8   1     1758.42     1691.43     18.23 o 
   3   8   1     2652.09     2641.28     23.08 o 
   4   8   1      719.71      713.88     15.21 o 
   5   8   1     2269.98     2215.11     37.02 o 
   6   8   1       64.96       67.80     13.73 o 
   7   8   1      182.13      180.04     19.86 o 
   8   8   1      350.30      338.20     35.19 o 
  -8   9   1      721.13      661.10     34.67 o 
  -7   9   1     1948.89     1877.28     35.89 o 
  -6   9   1     3968.22     4039.39     59.56 o 
  -5   9   1      139.70      169.70     10.57 o 
  -4   9   1        3.73        6.40      5.77 o 
  -3   9   1     2941.95     2976.21     49.23 o 
  -2   9   1     9341.32     9453.85    185.39 o 
  -1   9   1     6601.67     6641.59     57.98 o 
   0   9   1       93.82       58.75      9.26 o 
   1   9   1     1532.49     1558.06     19.11 o 
   2   9   1      876.96      916.15     17.51 o 
   3   9   1     4763.88     4834.21     45.14 o 
   4   9   1     2016.70     2014.13     28.41 o 
   5   9   1     2114.15     2110.36     29.75 o 
   6   9   1      129.32      127.13     16.28 o 
   7   9   1      148.85      146.82     18.39 o 
  -8  10   1       83.40       69.57     14.31 o 
  -7  10   1        7.46       10.89      6.21 o 
  -6  10   1      397.07      380.50     18.54 o 
  -5  10   1     2004.75     1980.21     36.97 o 
  -4  10   1        5.23       12.41      6.17 o 
  -3  10   1     3488.55     3505.63     42.31 o 
  -2  10   1      209.68      217.16     14.20 o 
  -1  10   1      946.06      900.30     36.59 o 
   0  10   1     3316.78     3360.56     41.63 o 
   1  10   1       82.72      101.18      8.02 o 
   2  10   1     1440.13     1436.15     20.93 o 
   3  10   1       79.97       77.12      8.27 o 
   4  10   1        1.78       -1.46      7.43 o 
   5  10   1      106.71      100.22      8.42 o 
   6  10   1       17.18       24.73      9.35 o 
   7  10   1      105.82      112.43     16.72 o 
  -8  11   1      517.62      458.10     24.01 o 
  -7  11   1     2592.48     2664.73     37.21 o 
  -6  11   1     2594.68     2603.83     39.10 o 
  -5  11   1      344.52      332.16     19.82 o 
  -4  11   1      151.67      124.53     10.79 o 
  -3  11   1     2747.66     2696.53     65.70 o 
  -2  11   1    10895.72    11419.67    103.07 o 
  -1  11   1     9978.33    10291.18     86.92 o 
   0  11   1      300.36      332.91     14.30 o 
   1  11   1      678.99      683.15     14.57 o 
   2  11   1      747.01      814.64     34.83 o 
   3  11   1     7289.51     7590.53     67.78 o 
   4  11   1     6181.49     6378.31     53.21 o 
   5  11   1     1574.45     1515.67     27.38 o 
   6  11   1        3.86        8.32      6.05 o 
   7  11   1      138.80      152.21     20.83 o 
  -8  12   1       77.97       81.93     14.56 o 
  -7  12   1       17.00       13.92      6.41 o 
  -6  12   1       75.56       62.84      9.20 o 
  -5  12   1       19.05       20.78      7.40 o 
  -4  12   1        2.19       11.14      6.46 o 
  -3  12   1      346.85      337.49     14.83 o 
  -2  12   1      135.47      135.51     19.30 o 
  -1  12   1      511.64      504.90     21.34 o 
   0  12   1      249.68      269.34     12.29 o 
   1  12   1      180.33      171.62      8.50 o 
   2  12   1       77.99       70.87      8.48 o 
   3  12   1        6.33        2.92      7.73 o 
   4  12   1        3.58        9.62      4.68 o 
   5  12   1      241.72      228.22     12.60 o 
   6  12   1       22.29       15.10      7.50 o 
   7  12   1        6.12       14.30     10.25 o 
  -7  13   1     2055.19     1939.68     49.97 o 
  -6  13   1     1510.34     1455.55     30.42 o 
  -5  13   1       40.67       45.90      7.80 o 
  -4  13   1       75.54       84.19     11.17 o 
  -3  13   1     1313.20     1276.65     36.00 o 
  -2  13   1     4311.87     4717.36     53.05 o 
  -1  13   1     4126.41     4384.73     51.60 o 
   0  13   1     1232.09     1277.16     24.59 o 
   1  13   1      865.25      835.45     18.79 o 
   2  13   1      212.91      231.23     11.19 o 
   3  13   1     3705.05     3883.76     41.07 o 
   4  13   1     3401.77     3543.32     50.11 o 
   5  13   1      471.32      462.35     16.72 o 
   6  13   1        7.87        9.11      6.49 o 
  -7  14   1       58.12       66.26      9.50 o 
  -6  14   1       45.01       50.73     10.74 o 
  -5  14   1       28.13       32.27      8.95 o 
  -4  14   1        0.34        6.33      8.91 o 
  -3  14   1      926.44      930.45     28.65 o 
  -2  14   1      131.62      131.41     15.45 o 
  -1  14   1      408.97      394.57     17.38 o 
   0  14   1        1.87       -2.63      7.83 o 
   1  14   1       60.92       61.71      9.13 o 
   2  14   1       38.44       37.48      7.37 o 
   3  14   1       37.24       37.19      8.46 o 
   4  14   1        0.91       -2.71      7.69 o 
   5  14   1       43.47       45.20      8.39 o 
   6  14   1        6.43        3.85      5.45 o 
  -6  15   1      985.89      940.26     46.15 o 
  -5  15   1      316.37      292.74     17.32 o 
  -4  15   1        4.27        6.39     11.73 o 
  -3  15   1      899.05      842.72     30.30 o 
  -2  15   1     7141.88     7830.78     96.48 o 
  -1  15   1     5200.94     5756.36     85.11 o 
   0  15   1     1238.10     1248.46     29.29 o 
   1  15   1       87.43       86.13     10.61 o 
   2  15   1     1857.15     1849.23     59.94 o 
   3  15   1     1547.65     1581.83     27.71 o 
   4  15   1     3143.72     3254.89     42.50 o 
   5  15   1      393.45      349.07     15.90 o 
   6  15   1      159.61      143.83     17.44 o 
  -6  16   1       15.05       18.60      8.01 o 
  -5  16   1      387.98      376.56     18.18 o 
  -4  16   1        3.28        2.22     10.62 o 
  -3  16   1      364.02      378.66     22.36 o 
  -2  16   1        4.33       -4.48     13.21 o 
  -1  16   1      265.07      270.20     14.64 o 
   0  16   1      355.63      369.06     17.88 o 
   1  16   1        4.78       14.02      9.99 o 
   2  16   1      714.33      711.86     23.14 o 
   3  16   1       90.42       91.07      9.97 o 
   4  16   1        1.97        2.28      6.02 o 
   5  16   1      159.20      154.43     11.97 o 
  -6  17   1      688.04      633.11     28.70 o 
  -5  17   1      538.58      584.22     30.47 o 
  -4  17   1       75.79       53.90     13.42 o 
  -3  17   1      603.28      608.20     30.06 o 
  -2  17   1     1546.95     1731.20     46.34 o 
  -1  17   1     1840.58     1976.64     35.54 o 
   0  17   1      549.52      578.28     20.30 o 
   1  17   1       59.04       71.53     11.26 o 
   2  17   1      559.23      596.93     23.52 o 
   3  17   1      752.74      741.26     20.79 o 
   4  17   1     1382.41     1363.68     40.93 o 
   5  17   1      567.98      583.86     21.06 o 
  -5  18   1      153.63      125.14     19.06 o 
  -4  18   1      182.12      180.29     19.10 o 
  -3  18   1      336.24      356.17     27.93 o 
  -2  18   1      100.40      114.73     19.23 o 
  -1  18   1      309.39      338.05     30.67 o 
   0  18   1      445.76      483.37     21.22 o 
   1  18   1       11.55        6.97      7.72 o 
   2  18   1      439.15      448.30     21.08 o 
   3  18   1      187.56      174.78     15.23 o 
   4  18   1      142.79      146.32     12.88 o 
  -4  19   1      626.88      610.59     50.80 o 
  -3  19   1      811.84      830.43     44.46 o 
  -2  19   1      523.68      546.56     29.65 o 
  -1  19   1      950.29     1002.53     37.54 o 
   0  19   1      310.85      307.18     18.54 o 
   1  19   1      605.19      638.79     24.87 o 
   2  19   1      364.84      349.66     20.79 o 
   3  19   1     1025.24     1013.54     32.18 o 
   4  19   1      575.17      553.08     23.08 o 
  -3  20   1      219.26      217.97     18.06 o 
  -2  20   1      115.67      114.57     23.52 o 
  -1  20   1       16.65        2.79     14.99 o 
   0  20   1      422.43      499.53     36.50 o 
   1  20   1       18.55       13.86      8.42 o 
   2  20   1      102.01      104.40     13.73 o 
   3  20   1      219.37      199.08     18.22 o 
  -2  21   1      140.39      125.78     14.58 o 
  -1  21   1      558.50      680.11     38.91 o 
   0  21   1     1114.12     1310.64     47.24 o 
   1  21   1      863.14      896.37     30.77 o 
  -8   0   2     3938.72     4025.94    102.45 o 
  -7   0   2     1365.90     1383.16     47.85 o 
  -6   0   2      234.62      235.16     19.06 o 
  -5   0   2       74.83       77.12     12.24 o 
  -4   0   2    13247.08    13279.80    132.79 o 
  -2   0   2     8362.54     8416.88    163.48 o 
  -1   0   2     1021.78      931.69     15.21 o 
   4   0   2       94.70      107.08     10.95 o 
   5   0   2       38.93       36.04      8.48 o 
   6   0   2     1742.64     1747.20     54.93 o 
   7   0   2     2455.81     2506.20     56.12 o 
   8   0   2     1870.85     1825.23     71.02 o 
  -8   1   2        0.58       13.96      4.79 o 
  -7   1   2      122.32      144.60     11.20 o 
  -6   1   2        2.24       15.94      5.59 o 
  -5   1   2       11.11       28.66      4.78 o 
  -4   1   2       29.98       29.40      4.59 o 
  -3   1   2       29.05       66.55      5.51 o 
  -2   1   2     2049.68     2220.41     27.90 o 
  -1   1   2    10526.40    10383.59    142.83 o 
   0   1   2     5289.02     5336.23     36.13 o 
   1   1   2     3272.94     3519.10     29.52 o 
   2   1   2       13.63       52.32      9.64 o 
   3   1   2      513.48      527.47     19.65 o 
   4   1   2        2.16       24.25      9.25 o 
   5   1   2       50.16       56.01      8.16 o 
   6   1   2       82.17       81.02     13.55 o 
   7   1   2        0.52       15.11      8.09 o 
   8   1   2        7.01       13.36     15.20 o 
  -8   2   2     2967.46     3203.14     43.86 o 
  -7   2   2     1022.47     1049.64     17.53 o 
  -6   2   2       56.94       56.47      8.23 o 
  -5   2   2      128.16      141.99     13.86 o 
  -4   2   2     6509.77     6453.40     83.96 o 
  -2   2   2     9957.17     9855.86    200.02 o 
  -1   2   2     2923.98     2982.81     18.00 o 
   0   2   2     6145.29     6219.87     61.47 o 
   1   2   2    11735.48    11725.95     78.73 o 
   3   2   2     4115.31     3921.50     32.12 o 
   4   2   2       19.65       34.95      2.16 o 
   5   2   2       66.88       83.14     11.07 o 
   6   2   2     1408.79     1386.86     32.02 o 
   7   2   2     2234.09     2239.12    107.43 o 
   8   2   2      949.68      890.91     55.82 o 
  -9   3   2      109.60       88.53     14.76 o 
  -8   3   2      196.09      167.24     12.98 o 
  -7   3   2      359.25      372.97     17.55 o 
  -6   3   2       69.43       72.95     11.02 o 
  -5   3   2      609.69      609.39     14.86 o 
  -4   3   2     4086.73     4147.08     33.15 o 
  -3   3   2      136.22      141.51      4.28 o 
  -2   3   2     5321.38     5599.91     52.96 o 
  -1   3   2     3046.17     2931.91     18.35 o 
   0   3   2     5791.79     5681.13     34.53 o 
   1   3   2     4792.60     4477.67     37.86 o 
   2   3   2       64.31      101.96      9.38 o 
   3   3   2     3811.20     3878.53     51.83 o 
   4   3   2      435.76      407.35      7.67 o 
   5   3   2      138.74      136.01      9.23 o 
   6   3   2       62.26       61.09      7.77 o 
   7   3   2       44.31       53.40     15.37 o 
   8   3   2       58.30       57.99     13.63 o 
  -9   4   2     1430.69     1307.87     49.90 o 
  -8   4   2     1810.85     1852.01     42.20 o 
  -7   4   2      109.25      129.50     11.11 o 
  -6   4   2     1000.60     1012.78     16.73 o 
  -5   4   2     1508.40     1527.93     22.90 o 
  -4   4   2     7679.38     7883.83     59.66 o 
  -3   4   2    15802.72    14650.43    149.40 o 
  -2   4   2     8571.84     8233.85     56.87 o 
  -1   4   2     1772.13     1848.13     26.93 o 
   0   4   2      127.57      133.53      4.30 o 
   1   4   2    11026.99    10814.56     65.31 o 
   2   4   2    14969.60    14660.23    130.99 o 
   3   4   2     7604.47     7675.05     56.15 o 
   4   4   2      481.11      508.00      8.33 o 
   5   4   2      748.71      758.25     24.26 o 
   6   4   2      813.35      845.30     32.05 o 
   7   4   2     1018.78     1074.98     33.79 o 
   8   4   2      752.34      770.55     31.59 o 
  -9   5   2      178.91      134.57     26.78 o 
  -8   5   2      167.98      165.03     11.49 o 
  -7   5   2     1997.28     2087.80     45.10 o 
  -6   5   2      637.86      618.72     16.91 o 
  -5   5   2     1754.58     1650.35     24.46 o 
  -4   5   2     4952.69     4949.78     61.57 o 
  -3   5   2      693.23      734.59      8.97 o 
  -2   5   2     4993.25     4853.25     32.51 o 
  -1   5   2     3655.21     3655.35     25.21 o 
   0   5   2     3635.45     3623.18     23.15 o 
   1   5   2     6645.69     6330.39     35.83 o 
   2   5   2      153.44      165.65      6.42 o 
   3   5   2     2411.19     2243.20     26.17 o 
   4   5   2     1808.60     1744.26     16.88 o 
   5   5   2      975.82      959.67     22.96 o 
   6   5   2     1558.64     1570.55     40.60 o 
   7   5   2       22.78       33.89     10.57 o 
   8   5   2      165.67      162.40     18.31 o 
  -9   6   2      651.17      563.45     30.14 o 
  -8   6   2     1367.05     1362.06     27.70 o 
  -7   6   2     1258.58     1228.93     32.73 o 
  -6   6   2      948.17      879.93     20.34 o 
  -5   6   2     1988.17     1924.42     26.34 o 
  -4   6   2     4955.13     4943.31     42.18 o 
  -3   6   2     3164.51     3093.16     43.98 o 
  -2   6   2     4904.32     4798.02     36.73 o 
  -1   6   2     7017.11     6982.66     86.47 o 
   0   6   2     3130.15     3144.54     21.84 o 
   1   6   2     4150.88     4105.20     24.97 o 
   2   6   2     2854.61     2735.49     22.60 o 
   3   6   2     4586.87     4619.35     34.29 o 
   4   6   2     1119.64     1160.13     14.90 o 
   5   6   2      802.98      813.57     27.39 o 
   6   6   2      853.12      878.82     31.61 o 
   7   6   2     1260.50     1264.05     41.77 o 
  -9   7   2      373.13      315.59     35.16 o 
  -8   7   2      444.12      402.39     16.75 o 
  -7   7   2      987.72      951.35     24.42 o 
  -6   7   2      100.30      106.15      8.31 o 
  -5   7   2     2016.71     1903.50     27.91 o 
  -4   7   2     4380.06     4400.14     48.79 o 
  -3   7   2       15.67       10.51      2.42 o 
  -2   7   2     6003.71     5642.42     53.15 o 
  -1   7   2      919.23      838.11     12.09 o 
   0   7   2     1073.62     1041.75     11.75 o 
   1   7   2     8030.63     8010.66     55.49 o 
   2   7   2      185.24      217.67      6.39 o 
   3   7   2     2633.66     2591.46     23.72 o 
   4   7   2     2063.98     2030.40     23.75 o 
   5   7   2      486.96      496.07     23.38 o 
   6   7   2      829.07      848.96     36.02 o 
   7   7   2       57.80       59.82     13.43 o 
  -9   8   2      224.19      191.90     22.41 o 
  -8   8   2      233.04      212.14     13.04 o 
  -7   8   2     1343.82     1266.02     26.58 o 
  -6   8   2     1104.12     1060.94     23.89 o 
  -5   8   2     2038.69     2018.98     30.52 o 
  -4   8   2      921.98      870.41     17.43 o 
  -3   8   2      651.80      635.51     10.78 o 
  -2   8   2     1985.11     2016.71     33.47 o 
  -1   8   2     5898.10     5840.28     38.01 o 
   0   8   2    14142.15    14119.20     62.95 o 
   1   8   2      257.93      243.67     10.79 o 
   2   8   2      674.23      718.28     11.55 o 
   3   8   2     1251.04     1300.67     16.15 o 
   4   8   2     2075.31     2067.66     29.77 o 
   5   8   2     1439.11     1442.84     42.17 o 
   6   8   2      370.91      389.16     25.20 o 
   7   8   2      457.34      499.97     27.92 o 
  -8   9   2      267.09      260.65     13.96 o 
  -7   9   2      592.08      546.27     21.02 o 
  -6   9   2       42.55       34.20      6.87 o 
  -5   9   2     1394.62     1336.30     25.93 o 
  -4   9   2      220.62      200.95     12.96 o 
  -3   9   2       44.55       42.11      3.83 o 
  -2   9   2     3865.84     3929.35     65.16 o 
  -1   9   2     1540.15     1526.75     28.43 o 
   0   9   2     1151.10     1118.18     19.04 o 
   1   9   2     4993.78     4939.09     40.64 o 
   2   9   2       89.29       83.33      5.02 o 
   3   9   2     1009.31      971.36     14.39 o 
   4   9   2      550.99      549.05     15.61 o 
   5   9   2       26.63       39.29     12.64 o 
   6   9   2      367.14      371.96     22.72 o 
   7   9   2       38.47       48.25     12.62 o 
  -8  10   2       63.69       60.20      9.40 o 
  -7  10   2     1434.05     1357.34     27.27 o 
  -6  10   2     2769.56     2777.40     46.54 o 
  -5  10   2     6210.43     6245.84     88.88 o 
  -4  10   2     1061.85     1043.72     21.61 o 
  -3  10   2       44.49       39.32      4.33 o 
  -2  10   2     2312.98     2352.69     35.13 o 
  -1  10   2     6821.96     6973.65     69.97 o 
   0  10   2    13961.67    13739.24    134.09 o 
   1  10   2      903.01      861.80     14.69 o 
   2  10   2       81.30      119.99     10.99 o 
   3  10   2      386.59      419.33     10.30 o 
   4  10   2     6452.09     6681.40     93.71 o 
   5  10   2     3107.73     3195.12     61.71 o 
   6  10   2      284.38      292.73     21.56 o 
   7  10   2       67.92       71.44     15.23 o 
  -8  11   2        1.35       21.46      7.84 o 
  -7  11   2      155.64      136.72     12.51 o 
  -6  11   2        8.91        9.44      8.02 o 
  -5  11   2      395.00      430.20     16.20 o 
  -4  11   2      253.99      214.65     11.21 o 
  -3  11   2        9.81       16.93      4.03 o 
  -2  11   2      934.30      932.11     20.96 o 
  -1  11   2      292.67      264.23     15.63 o 
   0  11   2      174.05      165.08     11.77 o 
   1  11   2      658.51      638.86     14.38 o 
   2  11   2      535.16      553.69     11.67 o 
   3  11   2     1379.78     1356.40     28.14 o 
   4  11   2      104.02      105.17      9.86 o 
   5  11   2       37.76       35.69     11.95 o 
   6  11   2      163.53      158.73     21.02 o 
  -8  12   2        3.09        5.49      9.21 o 
  -7  12   2     1093.59     1036.78     26.63 o 
  -6  12   2     3844.26     3828.57     73.89 o 
  -5  12   2     2347.69     2408.70     43.14 o 
  -4  12   2      262.49      276.75     18.24 o 
  -3  12   2       20.20       16.44      3.86 o 
  -2  12   2      959.04      967.28     42.02 o 
  -1  12   2     6001.44     6277.29     69.57 o 
   0  12   2     5421.87     5880.53     70.67 o 
   1  12   2      669.29      659.16     15.97 o 
   2  12   2       13.26       40.20     14.20 o 
   3  12   2      299.71      308.03     14.26 o 
   4  12   2     3026.32     3135.58     53.17 o 
   5  12   2     2397.70     2411.23     66.00 o 
   6  12   2      619.35      582.88     31.02 o 
  -7  13   2       51.97       42.36      9.96 o 
  -6  13   2        1.34        1.28      6.52 o 
  -5  13   2       66.21       59.82     10.17 o 
  -4  13   2        3.07        8.46      9.31 o 
  -3  13   2        2.01       10.34      8.29 o 
  -2  13   2      121.95      129.29      8.95 o 
  -1  13   2      140.50      150.46     32.55 o 
   0  13   2        0.64       -8.97      8.97 o 
   1  13   2      545.82      517.79     18.17 o 
   2  13   2       39.51       47.95      7.62 o 
   3  13   2        0.11        0.90      4.99 o 
   4  13   2       25.36       30.10      7.03 o 
   5  13   2       95.77       97.11     20.96 o 
   6  13   2       21.72       33.99     10.48 o 
  -7  14   2      456.74      431.38     20.05 o 
  -6  14   2     2909.68     2944.65     69.95 o 
  -5  14   2     1289.67     1359.50     38.19 o 
  -4  14   2      288.35      264.27     19.32 o 
  -3  14   2        9.49       12.56     11.81 o 
  -2  14   2      518.23      526.68     16.27 o 
  -1  14   2     7544.49     8105.53    127.21 o 
   0  14   2     5101.34     5495.39     81.54 o 
   1  14   2     1441.00     1415.10     27.78 o 
   2  14   2      191.63      210.57     12.52 o 
   3  14   2      402.74      428.23     23.63 o 
   4  14   2     1946.23     2079.71     31.98 o 
   5  14   2     1878.25     1875.72     77.91 o 
   6  14   2      392.65      384.91     29.53 o 
  -7  15   2       65.94       58.00     11.49 o 
  -6  15   2        2.60        2.90      9.36 o 
  -5  15   2       68.18       62.23     13.75 o 
  -4  15   2       72.34       78.08     18.28 o 
  -3  15   2        4.08       14.54      8.90 o 
  -2  15   2      145.91      131.60     10.62 o 
  -1  15   2       91.46       94.10     16.04 o 
   0  15   2       21.69       11.77      7.16 o 
   1  15   2      275.54      242.96     13.26 o 
   2  15   2       21.85       35.92      9.23 o 
   3  15   2      472.35      474.17     17.98 o 
   4  15   2       73.99       73.30      9.64 o 
   5  15   2       83.05       53.91     28.07 o 
  -6  16   2     2075.53     2144.91     59.32 o 
  -5  16   2     1035.79     1054.14     36.16 o 
  -4  16   2      243.88      239.14     20.62 o 
  -3  16   2      117.38      115.31     15.45 o 
  -2  16   2     1073.05     1062.35     38.36 o 
  -1  16   2     3572.16     3865.92     61.72 o 
   0  16   2     2181.38     2350.26     44.43 o 
   1  16   2     1442.67     1495.50     35.61 o 
   2  16   2        5.53        7.84      6.08 o 
   3  16   2      419.58      417.76     16.58 o 
   4  16   2      996.03     1024.41     39.02 o 
   5  16   2     1200.77     1183.02     43.42 o 
  -6  17   2       34.85       78.96     17.38 o 
  -5  17   2       56.52       52.74     14.15 o 
  -4  17   2      117.90      116.49     19.75 o 
  -3  17   2        2.56       -1.29     12.34 o 
  -2  17   2      329.68      362.74     26.27 o 
  -1  17   2      422.91      434.48     20.61 o 
   0  17   2      245.51      265.56     16.26 o 
   1  17   2      288.59      323.77     22.28 o 
   2  17   2        4.14       10.38      7.56 o 
   3  17   2      574.83      559.96     19.11 o 
   4  17   2       18.62       24.40      8.52 o 
  -5  18   2      710.55      680.07     31.57 o 
  -4  18   2      349.42      348.16     28.02 o 
  -3  18   2      321.62      318.52     24.96 o 
  -2  18   2      578.10      600.04     32.75 o 
  -1  18   2     1062.30     1108.98     38.88 o 
   0  18   2     1013.60     1065.53     29.89 o 
   1  18   2      372.68      405.23     19.48 o 
   2  18   2      460.48      468.78     21.38 o 
   3  18   2      556.78      591.63     21.41 o 
   4  18   2      472.85      456.10     18.34 o 
  -4  19   2      297.33      314.99     25.63 o 
  -3  19   2       18.92       29.42     15.61 o 
  -2  19   2      457.49      486.90     30.70 o 
  -1  19   2      113.18      124.88     21.28 o 
   0  19   2      194.46      194.00     16.06 o 
   1  19   2      291.47      304.53     19.24 o 
   2  19   2       12.60       18.76      8.15 o 
   3  19   2      388.28      387.83     17.35 o 
  -3  20   2      398.21      416.22     33.65 o 
  -2  20   2      696.96      732.87     37.78 o 
  -1  20   2      446.40      428.43     31.00 o 
   0  20   2      398.02      395.19     29.59 o 
   1  20   2      318.11      333.43     19.75 o 
   2  20   2      854.36      854.33     28.90 o 
  -2  21   2      363.45      370.79     29.99 o 
  -1  21   2       24.17       21.35     16.28 o 
   0  21   2       52.87       44.98     13.98 o 
  -9   1   3      257.54      222.92     17.94 o 
  -8   1   3     4391.45     4788.24     68.13 o 
  -7   1   3     6296.55     6654.64     92.76 o 
  -6   1   3     2267.40     2286.85     30.98 o 
  -5   1   3     1922.11     2070.40     26.73 o 
  -4   1   3      542.16      596.83      9.71 o 
  -3   1   3    12245.02    12122.26     86.25 o 
  -1   1   3    11530.48    10758.46     58.03 o 
   0   1   3      345.63      320.10      8.98 o 
   1   1   3      230.65      277.04      5.08 o 
   2   1   3     4706.23     4694.69     67.09 o 
   3   1   3    12595.95    12222.63    116.56 o 
   4   1   3     2323.86     2353.39     40.08 o 
   5   1   3      303.30      289.66     16.93 o 
   6   1   3        9.77       13.68      7.12 o 
   7   1   3      548.15      527.40     30.55 o 
  -9   2   3      311.80      348.16     20.74 o 
  -8   2   3      111.42      111.99     15.39 o 
  -7   2   3       10.63       21.55      5.79 o 
  -6   2   3      602.82      586.63     15.30 o 
  -5   2   3        1.05        4.82      2.94 o 
  -4   2   3      655.57      641.33      9.31 o 
  -3   2   3      372.39      320.07     11.47 o 
  -2   2   3      215.53      275.93      6.72 o 
  -1   2   3     1622.65     1585.51     17.64 o 
   0   2   3      138.04      126.18      4.51 o 
   1   2   3      960.69      966.05     10.09 o 
   2   2   3      615.62      578.17      9.08 o 
   3   2   3      879.94      930.81     22.21 o 
   4   2   3     1252.57     1213.91     32.97 o 
   5   2   3      387.09      375.53     17.55 o 
   6   2   3        0.60        8.21      5.58 o 
   7   2   3      260.79      265.89     22.84 o 
  -9   3   3      196.16      198.78     17.99 o 
  -8   3   3     1856.11     2028.62     49.77 o 
  -7   3   3     4231.01     4398.28     83.12 o 
  -6   3   3      973.24      919.21     28.92 o 
  -5   3   3       53.29       69.54      5.74 o 
  -4   3   3      460.83      466.16      7.29 o 
  -3   3   3     9830.91     9917.77    151.86 o 
  -2   3   3    18235.19    16644.64    162.54 o 
  -1   3   3     1934.85     1800.96     15.12 o 
   0   3   3       72.96       78.00      3.65 o 
   1   3   3      320.67      334.63      6.06 o 
   2   3   3     3305.60     3185.15     27.94 o 
   3   3   3     8411.33     8329.29     60.49 o 
   4   3   3     4559.14     4574.52     60.86 o 
   5   3   3      262.98      259.24     12.90 o 
   6   3   3       15.28       21.14      8.98 o 
   7   3   3      335.84      333.88     22.03 o 
  -9   4   3      651.06      701.15     34.73 o 
  -8   4   3      465.22      512.93     28.55 o 
  -7   4   3      278.91      251.14     13.51 o 
  -6   4   3     4177.72     4173.18     53.76 o 
  -5   4   3      120.46      105.93      6.37 o 
  -4   4   3     3977.57     4095.48     47.08 o 
  -3   4   3     2991.83     2975.27     57.45 o 
  -2   4   3      483.66      564.72     10.77 o 
  -1   4   3     6675.60     6671.55     42.04 o 
   0   4   3     1670.67     1533.71     14.24 o 
   1   4   3     2008.24     1974.31     15.73 o 
   2   4   3     3103.21     2959.78     38.13 o 
   3   4   3        3.67       17.87      3.49 o 
   4   4   3     1396.62     1394.93     35.87 o 
   5   4   3      123.75      132.87     10.49 o 
   6   4   3       30.77       43.27     12.39 o 
   7   4   3      420.55      454.35     27.36 o 
  -9   5   3      518.82      515.48     29.60 o 
  -8   5   3     1392.82     1430.52     47.26 o 
  -7   5   3     4592.24     4666.04     49.84 o 
  -6   5   3     1352.38     1342.79     25.38 o 
  -5   5   3     1243.94     1256.56     21.31 o 
  -4   5   3     1080.81     1097.72     26.63 o 
  -3   5   3    11626.36    11696.20     73.57 o 
  -2   5   3     8144.70     8068.72     44.43 o 
  -1   5   3     2725.01     2666.43     35.46 o 
   0   5   3     2033.08     1900.33     15.97 o 
   1   5   3      745.91      742.84      9.91 o 
   2   5   3     5942.12     6149.49     74.50 o 
   3   5   3     3774.71     3897.45     28.09 o 
   4   5   3     2620.09     2633.31     42.06 o 
   5   5   3      614.53      601.97     19.74 o 
   6   5   3      441.20      439.74     23.98 o 
   7   5   3      453.28      480.63     27.35 o 
  -9   6   3      572.93      626.66     39.17 o 
  -8   6   3      573.63      604.27     24.92 o 
  -7   6   3      447.28      432.95     16.59 o 
  -6   6   3     2914.11     3004.16     43.71 o 
  -5   6   3       60.36       65.04      7.13 o 
  -4   6   3     3778.07     3733.31     47.45 o 
  -3   6   3     7688.49     7804.59     73.52 o 
  -2   6   3        8.63       14.64      3.55 o 
  -1   6   3     7793.77     7776.54     39.61 o 
   0   6   3      655.15      553.78      9.28 o 
   1   6   3      290.23      251.01      6.68 o 
   2   6   3     3460.60     3403.33     43.01 o 
   3   6   3       24.69       28.83      3.45 o 
   4   6   3      763.73      774.16     23.63 o 
   5   6   3      730.24      738.48     31.15 o 
   6   6   3       29.40       23.77      8.96 o 
   7   6   3      397.72      411.78     32.44 o 
  -9   7   3      492.39      538.27     34.74 o 
  -8   7   3      535.55      507.41     31.33 o 
  -7   7   3      547.30      548.21     17.70 o 
  -6   7   3      567.34      539.69     16.10 o 
  -5   7   3     2913.00     2894.67     40.88 o 
  -4   7   3     1876.42     1817.32     27.80 o 
  -3   7   3     1926.53     1820.48     29.20 o 
  -2   7   3     2118.17     2111.12     20.90 o 
  -1   7   3     6918.30     7193.28     54.68 o 
   0   7   3     5961.33     5822.20     82.55 o 
   1   7   3     3312.68     3179.65     38.04 o 
   2   7   3     1805.18     1743.35     23.53 o 
   3   7   3      606.88      580.50     10.87 o 
   4   7   3     1595.56     1572.27     32.59 o 
   5   7   3      685.33      692.45     27.83 o 
   6   7   3     1016.16     1064.37     35.87 o 
   7   7   3      274.12      287.31     24.35 o 
  -9   8   3      365.06      369.30     32.20 o 
  -8   8   3      377.16      374.39     19.95 o 
  -7   8   3      103.95      108.74     10.03 o 
  -6   8   3     2517.95     2482.14     50.79 o 
  -5   8   3      928.71      912.56     19.84 o 
  -4   8   3     3328.51     3361.43     34.93 o 
  -3   8   3     3311.54     3218.15     45.31 o 
  -2   8   3     1475.30     1544.67     21.00 o 
  -1   8   3     6904.19     6894.14     52.69 o 
   0   8   3       71.38       54.66      4.95 o 
   1   8   3     1748.84     1702.60     18.93 o 
   2   8   3     2809.53     2764.35     35.04 o 
   3   8   3       65.17       67.46      4.91 o 
   4   8   3      172.00      158.08     16.52 o 
   5   8   3      579.98      614.93     29.04 o 
   6   8   3       34.75       36.95     13.00 o 
   7   8   3      344.31      347.75     24.33 o 
  -9   9   3      900.25      940.18     41.96 o 
  -8   9   3      327.95      324.92     19.64 o 
  -7   9   3        2.42        5.08      4.62 o 
  -6   9   3     2788.59     2665.87     36.26 o 
  -5   9   3     3951.88     3999.47     57.00 o 
  -4   9   3     2834.41     2822.78     29.79 o 
  -3   9   3      894.47      906.58     21.27 o 
  -2   9   3      130.47      129.47      6.97 o 
  -1   9   3     2844.23     2854.92     27.68 o 
   0   9   3     3827.80     3775.80     39.56 o 
   1   9   3     4868.76     4824.58     37.91 o 
   2   9   3     1398.27     1372.06     28.45 o 
   3   9   3       27.38       31.56      4.18 o 
   4   9   3      383.74      371.79     24.78 o 
   5   9   3     1564.72     1591.38     52.09 o 
   6   9   3     1381.18     1447.91     64.05 o 
  -8  10   3      405.91      431.23     25.22 o 
  -7  10   3       78.81       78.80     11.52 o 
  -6  10   3      331.87      304.76     14.07 o 
  -5  10   3        5.04        8.72      6.79 o 
  -4  10   3     1132.45     1129.05     30.33 o 
  -3  10   3      677.18      647.86     14.74 o 
  -2  10   3      103.97       96.07      6.80 o 
  -1  10   3     1081.69     1040.76     15.14 o 
   0  10   3      163.77      178.19      8.69 o 
   1  10   3      608.40      570.63     11.98 o 
   2  10   3      618.25      615.37     15.50 o 
   3  10   3      212.77      191.05      9.30 o 
   4  10   3      702.80      679.59     32.03 o 
   5  10   3      552.35      531.14     38.68 o 
   6  10   3       14.61       21.08     10.27 o 
  -8  11   3      141.59      138.82     15.22 o 
  -7  11   3       22.93       30.93      9.34 o 
  -6  11   3     1342.81     1246.90     35.62 o 
  -5  11   3     7422.50     7478.99     90.03 o 
  -4  11   3     6597.69     6579.55    174.99 o 
  -3  11   3      107.75      111.01      8.99 o 
  -2  11   3       17.98       14.14      4.98 o 
  -1  11   3     2172.20     2224.17     23.44 o 
   0  11   3     7756.81     7711.92    123.84 o 
   1  11   3     6574.98     6732.88     54.22 o 
   2  11   3      666.17      637.53     14.65 o 
   3  11   3      404.72      405.29     13.57 o 
   4  11   3      772.72      744.54     35.06 o 
   5  11   3     1377.62     1401.42     41.21 o 
   6  11   3     1248.28     1356.32     45.43 o 
  -8  12   3        0.43        9.50      6.69 o 
  -7  12   3       79.24       78.04     10.10 o 
  -6  12   3      105.72       84.83      9.81 o 
  -5  12   3       31.82       23.52     12.68 o 
  -4  12   3      143.88      131.02     15.15 o 
  -3  12   3       10.20       14.64      4.17 o 
  -2  12   3        1.50        7.29      5.06 o 
  -1  12   3       42.28       40.75      7.66 o 
   0  12   3      879.75      839.93     21.68 o 
   1  12   3      169.31      162.75      8.99 o 
   2  12   3       22.45       27.31      5.58 o 
   3  12   3      134.36      129.12      9.67 o 
   4  12   3       56.08       55.08     10.74 o 
   5  12   3        6.92       10.59     13.00 o 
   6  12   3        4.27       19.20     10.72 o 
  -8  13   3       30.72       30.06     11.76 o 
  -7  13   3        6.56        9.05      8.64 o 
  -6  13   3      469.89      462.08     24.25 o 
  -5  13   3     4188.69     4379.63     87.08 o 
  -4  13   3     4134.97     4292.68    130.19 o 
  -3  13   3        2.29        2.38      4.39 o 
  -2  13   3      605.50      587.72     18.22 o 
  -1  13   3     1073.44     1080.46     24.19 o 
   0  13   3     6549.22     6728.08     82.62 o 
   1  13   3     1718.79     1725.79     26.50 o 
   2  13   3      243.16      246.81     12.06 o 
   3  13   3       60.13       54.91      7.69 o 
   4  13   3       64.66       61.82     10.08 o 
   5  13   3     1042.67     1062.40     42.09 o 
  -7  14   3        1.08        9.03     11.55 o 
  -6  14   3      263.37      256.87     22.78 o 
  -5  14   3       15.03       18.82     17.83 o 
  -4  14   3       79.23       73.73     14.46 o 
  -3  14   3      140.07      125.47     19.35 o 
  -2  14   3       78.61       79.18      9.22 o 
  -1  14   3       67.44       59.10     12.60 o 
   0  14   3        0.22       -5.71      7.91 o 
   1  14   3        3.24       14.47      6.90 o 
   2  14   3      230.66      232.80     13.97 o 
   3  14   3       11.53       20.20      7.22 o 
   4  14   3        2.58       10.22      8.96 o 
   5  14   3       15.12       23.29     10.86 o 
  -7  15   3      165.43      166.24     21.66 o 
  -6  15   3      459.56      454.64     30.85 o 
  -5  15   3     2964.51     3063.87     61.32 o 
  -4  15   3     1907.67     1959.46     47.25 o 
  -3  15   3      302.49      271.49     23.51 o 
  -2  15   3      485.08      467.80     17.77 o 
  -1  15   3     1124.11     1132.44     27.02 o 
   0  15   3     4203.80     4383.60     67.83 o 
   1  15   3     3839.15     3938.62     54.61 o 
   2  15   3      775.69      790.90     22.17 o 
   3  15   3       38.53       47.81      8.14 o 
   4  15   3      183.70      185.80     21.03 o 
   5  15   3      782.15      781.04     35.69 o 
  -6  16   3      478.17      546.45     30.13 o 
  -5  16   3       19.24       22.00     12.19 o 
  -4  16   3      588.61      566.46     27.71 o 
  -3  16   3      575.23      553.27     28.30 o 
  -2  16   3       85.58       83.01     14.96 o 
  -1  16   3      545.75      544.61     19.04 o 
   0  16   3       24.38       21.11     10.25 o 
   1  16   3      194.01      170.26     12.63 o 
   2  16   3        4.78        7.18      6.79 o 
   3  16   3        3.08       13.09      7.56 o 
   4  16   3      174.78      170.07     19.66 o 
  -6  17   3      878.72      862.44     34.78 o 
  -5  17   3     1173.11     1267.95     57.60 o 
  -4  17   3      889.99      875.54     34.72 o 
  -3  17   3      331.46      335.63     25.92 o 
  -2  17   3      154.74      152.85     17.54 o 
  -1  17   3      420.32      407.35     19.32 o 
   0  17   3     1208.35     1258.65     29.53 o 
   1  17   3     1504.51     1504.17     28.85 o 
   2  17   3      505.01      514.36     19.00 o 
   3  17   3       42.81       40.24      8.97 o 
   4  17   3      204.08      198.75     23.14 o 
  -5  18   3      195.60      224.22     23.94 o 
  -4  18   3      226.88      223.32     26.18 o 
  -3  18   3      483.58      486.84     29.07 o 
  -2  18   3      146.63      137.26     18.42 o 
  -1  18   3      330.88      354.85     19.46 o 
   0  18   3      225.69      202.25     14.91 o 
   1  18   3      240.41      230.90     16.23 o 
   2  18   3       29.22       27.55      8.79 o 
   3  18   3       27.21       31.09      8.81 o 
  -4  19   3      686.52      672.49     34.17 o 
  -3  19   3      652.10      635.69     34.34 o 
  -2  19   3      557.93      566.07     37.54 o 
  -1  19   3      229.78      202.37     24.51 o 
   0  19   3      321.90      318.11     19.23 o 
   1  19   3      962.97      975.83     30.32 o 
   2  19   3      607.47      557.85     20.45 o 
  -3  20   3      217.49      214.13     23.76 o 
  -2  20   3       82.44       85.71     21.50 o 
  -1  20   3      365.33      405.30     30.09 o 
   0  20   3       67.09       58.32     11.49 o 
   1  20   3      219.75      216.13     17.19 o 
  -8   0   4      148.21      148.75     23.22 o 
  -7   0   4     8398.18     8814.47    417.66 o 
  -6   0   4     5435.30     5608.82    109.07 o 
  -5   0   4     2792.30     2879.95     41.56 o 
  -4   0   4      290.82      235.40     11.35 o 
  -3   0   4     1021.32     1131.04     21.09 o 
  -2   0   4    10606.11    10274.75     87.67 o 
   0   0   4    17653.80    16843.45    128.20 o 
   1   0   4      430.54      413.88     10.72 o 
   2   0   4       19.99       33.49     11.77 o 
   3   0   4     2984.76     3073.20     73.38 o 
   4   0   4     6685.82     6951.89    112.64 o 
   5   0   4     2500.22     2583.13     65.68 o 
   6   0   4        9.32        8.25      7.80 o 
   7   0   4       57.26       68.33     28.16 o 
  -9   1   4        7.67       12.26      8.79 o 
  -8   1   4      184.96      175.43     22.26 o 
  -7   1   4      101.68      116.66     14.08 o 
  -6   1   4       98.72      102.56      4.53 o 
  -5   1   4      723.50      754.58     26.64 o 
  -4   1   4      482.81      501.17     10.68 o 
  -3   1   4     1080.12     1155.87     14.95 o 
  -2   1   4      333.04      491.45     11.05 o 
  -1   1   4      854.77     1172.43     36.81 o 
   0   1   4      306.52      423.17     11.50 o 
   1   1   4       70.67       50.85      5.35 o 
   2   1   4      167.99      172.14     11.10 o 
   3   1   4       16.15       30.23      8.69 o 
   4   1   4       95.38      115.26     12.61 o 
   5   1   4       92.54       99.66     13.22 o 
   6   1   4        1.55        5.31      6.47 o 
   7   1   4        1.81        3.46      7.13 o 
 -10   2   4      125.98      127.92     24.40 o 
  -9   2   4       65.40       81.65     15.40 o 
  -8   2   4      265.64      273.99     18.99 o 
  -7   2   4     6074.71     6151.24    107.59 o 
  -6   2   4     6173.01     6229.71     83.29 o 
  -5   2   4     1798.94     1821.69     25.08 o 
  -4   2   4      807.38      817.31     14.07 o 
  -3   2   4      195.65      244.79      5.49 o 
  -2   2   4     9905.22     9789.89     68.89 o 
  -1   2   4     9168.55     8701.87     64.95 o 
   0   2   4     4099.07     3916.22     26.64 o 
   1   2   4       16.83       27.51      3.19 o 
   2   2   4       33.33       32.33      1.90 o 
   3   2   4     1867.55     1807.29     36.95 o 
   4   2   4     4913.39     4861.85     89.30 o 
   5   2   4     1474.99     1462.58     36.66 o 
   6   2   4       75.05       72.92     10.52 o 
   7   2   4       39.96       29.91     16.48 o 
  -9   3   4       13.06        9.23      6.87 o 
  -8   3   4      688.25      701.70     26.54 o 
  -7   3   4     1245.84     1375.06     51.23 o 
  -6   3   4      204.55      244.82     12.23 o 
  -5   3   4     1313.64     1318.41     20.63 o 
  -4   3   4      440.31      426.76      7.22 o 
  -3   3   4     2989.63     2942.28     35.55 o 
  -2   3   4     1215.92     1142.22     22.54 o 
  -1   3   4       11.16       34.98      6.36 o 
   0   3   4     1357.94     1339.04     20.43 o 
   1   3   4     1004.85      971.29     12.29 o 
   2   3   4     1386.77     1308.42     21.79 o 
   3   3   4      220.83      216.20     12.29 o 
   4   3   4      337.27      356.71     19.42 o 
   5   3   4     1167.77     1137.66     26.74 o 
   6   3   4      191.38      167.06     18.82 o 
  -9   4   4       44.75       49.13     12.86 o 
  -8   4   4      345.87      341.73     21.20 o 
  -7   4   4     1826.73     1913.38     62.03 o 
  -6   4   4     7860.43     8007.02    196.81 o 
  -5   4   4     1605.53     1567.67     20.99 o 
  -4   4   4      827.12      887.85     32.44 o 
  -3   4   4      778.18      875.50     27.87 o 
  -2   4   4     5848.77     5792.14     41.76 o 
  -1   4   4    10931.77    10512.22     65.95 o 
   0   4   4     4080.17     4186.10     34.62 o 
   1   4   4      930.67      940.86     12.63 o 
   2   4   4      605.70      617.99     10.75 o 
   3   4   4     2319.36     2279.53     38.97 o 
   4   4   4     3994.88     4117.69     59.00 o 
   5   4   4     1719.69     1772.93     41.98 o 
   6   4   4       99.11      108.45     18.12 o 
  -9   5   4        1.28       16.12     17.66 o 
  -8   5   4     1467.22     1435.88     44.79 o 
  -7   5   4      227.87      236.75     18.85 o 
  -6   5   4     1137.83     1183.96     28.02 o 
  -5   5   4     2328.30     2253.34     24.90 o 
  -4   5   4      380.68      344.16     11.48 o 
  -3   5   4     3119.70     3048.37     32.60 o 
  -2   5   4     3751.67     3609.50     38.71 o 
  -1   5   4       28.44       42.56      4.44 o 
   0   5   4     4826.21     4832.88     39.50 o 
   1   5   4     2206.89     2156.70     22.09 o 
   2   5   4     1063.84     1045.32     12.70 o 
   3   5   4     2097.51     2018.11     35.52 o 
   4   5   4       56.19       79.97     11.32 o 
   5   5   4      538.64      519.39     27.07 o 
   6   5   4       79.33       90.62     15.51 o 
  -9   6   4      295.31      277.01     20.00 o 
  -8   6   4     1695.05     1782.52     45.07 o 
  -7   6   4     1043.37     1047.03     42.37 o 
  -6   6   4     2233.85     2204.84     37.86 o 
  -5   6   4     1422.96     1366.54     21.16 o 
  -4   6   4     3337.65     3353.64     44.58 o 
  -3   6   4     1023.18      956.27     16.27 o 
  -2   6   4     3921.92     3832.35     33.50 o 
  -1   6   4     5783.23     5769.03     51.62 o 
   0   6   4     2996.07     2991.60     28.27 o 
   1   6   4     1932.84     1842.97     19.52 o 
   2   6   4      729.79      679.84     11.38 o 
   3   6   4     1749.62     1813.40     36.64 o 
   4   6   4     1075.84     1119.51     36.79 o 
   5   6   4      689.61      649.51     28.94 o 
   6   6   4      743.63      731.32     33.73 o 
  -9   7   4       18.17       29.57     18.92 o 
  -8   7   4     1183.96     1237.73     40.31 o 
  -7   7   4      640.36      680.26     28.36 o 
  -6   7   4      610.54      578.33     28.99 o 
  -5   7   4     2497.58     2448.79     49.85 o 
  -4   7   4       10.18       27.03      6.49 o 
  -3   7   4     1965.91     1941.68     25.13 o 
  -2   7   4     3964.06     3868.42     34.42 o 
  -1   7   4       80.28       89.42      5.50 o 
   0   7   4     5491.51     5236.19     39.83 o 
   1   7   4     1090.26      984.51     14.40 o 
   2   7   4      326.12      334.60      8.95 o 
   3   7   4     2886.42     2872.79     51.85 o 
   4   7   4        7.71        9.28      5.57 o 
   5   7   4      595.26      584.93     29.33 o 
   6   7   4      229.85      244.82     22.58 o 
  -9   8   4      842.47      836.45     32.21 o 
  -8   8   4      911.24      907.81     32.21 o 
  -7   8   4      317.62      315.33     18.87 o 
  -6   8   4      112.65      137.36     22.20 o 
  -5   8   4      778.47      721.29     25.67 o 
  -4   8   4     3428.11     3484.11     54.72 o 
  -3   8   4     3653.57     3647.31     39.07 o 
  -2   8   4      853.58      886.38     14.33 o 
  -1   8   4     1567.44     1619.46     19.20 o 
   0   8   4     1885.54     1821.75     20.76 o 
   1   8   4     2945.17     2880.57     26.43 o 
   2   8   4     2171.43     2129.64     25.80 o 
   3   8   4      887.18      948.11     25.32 o 
   4   8   4       87.11      105.67     15.49 o 
   5   8   4      339.24      322.09     26.24 o 
   6   8   4      831.09      824.52     34.65 o 
  -9   9   4       10.71       21.24      9.36 o 
  -8   9   4      568.88      556.13     26.01 o 
  -7   9   4      393.95      368.80     20.96 o 
  -6   9   4       32.51       38.88     11.17 o 
  -5   9   4     1831.14     1834.12    104.73 o 
  -4   9   4      406.73      409.78     13.62 o 
  -3   9   4      732.18      696.94     14.69 o 
  -2   9   4     1766.18     1692.57     20.02 o 
  -1   9   4        2.59        4.30      5.11 o 
   0   9   4     1491.54     1405.57     18.18 o 
   1   9   4      461.37      433.34     11.22 o 
   2   9   4      382.93      351.18     11.23 o 
   3   9   4     2053.35     2054.44     39.15 o 
   4   9   4        7.95        9.39      6.96 o 
   5   9   4      383.59      359.99     26.06 o 
   6   9   4      202.83      195.50     21.77 o 
  -8  10   4      803.47      814.20     39.60 o 
  -7  10   4      116.08      117.33     15.99 o 
  -6  10   4      133.72      130.19     16.70 o 
  -5  10   4     3375.47     3446.68    142.72 o 
  -4  10   4     4606.30     4755.25    112.33 o 
  -3  10   4     5198.70     5143.47     63.27 o 
  -2  10   4      694.36      701.02     14.89 o 
  -1  10   4       52.90       64.85      6.43 o 
   0  10   4     1084.80     1062.88     33.85 o 
   1  10   4     5636.68     5591.81     54.48 o 
   2  10   4     3549.04     3530.36     46.25 o 
   3  10   4      763.75      728.57     21.10 o 
   4  10   4      151.54      137.29     19.53 o 
   5  10   4      282.33      257.27     21.24 o 
  -8  11   4      221.82      224.46     20.31 o 
  -7  11   4      102.56      111.05     14.91 o 
  -6  11   4       82.87       78.02     14.64 o 
  -5  11   4      271.00      255.39     20.24 o 
  -4  11   4       10.05       12.39     11.99 o 
  -3  11   4      296.45      269.85     10.98 o 
  -2  11   4      607.45      617.30     14.94 o 
  -1  11   4       69.71       65.42      6.45 o 
   0  11   4      363.15      337.32     10.64 o 
   1  11   4       46.14       51.26      6.12 o 
   2  11   4      204.23      192.72     10.04 o 
   3  11   4       16.07       19.31      6.67 o 
   4  11   4       22.18       23.10     13.19 o 
   5  11   4        2.32       10.99     11.49 o 
  -8  12   4      498.44      473.77     31.39 o 
  -7  12   4       45.70       40.84     17.45 o 
  -6  12   4       50.93       46.98     12.70 o 
  -5  12   4     1315.85     1335.24     75.06 o 
  -4  12   4     4078.75     4240.66    119.45 o 
  -3  12   4     4222.12     4409.04     67.58 o 
  -2  12   4      445.58      438.81     13.73 o 
  -1  12   4      130.92      132.24      9.30 o 
   0  12   4       48.85       59.94      8.17 o 
   1  12   4     4559.70     4685.16     40.04 o 
   2  12   4     5298.00     5559.00     67.86 o 
   3  12   4      288.78      274.30     14.97 o 
   4  12   4       45.93       46.66     15.01 o 
   5  12   4      228.27      211.86     21.78 o 
  -8  13   4       24.56       19.11      8.69 o 
  -7  13   4        0.57        4.74      7.00 o 
  -6  13   4        2.37        6.29      7.81 o 
  -5  13   4        5.09       -0.63     11.14 o 
  -4  13   4       11.60       19.11     12.02 o 
  -3  13   4       17.48       23.38      7.56 o 
  -2  13   4      215.10      227.97     14.75 o 
  -1  13   4        0.64       14.17      4.90 o 
   0  13   4        1.05        9.22      3.99 o 
   1  13   4      121.14      113.85      9.75 o 
   2  13   4        6.34       21.02      8.21 o 
   3  13   4        0.90        4.50      6.80 o 
   4  13   4       23.39       23.54     10.43 o 
   5  13   4        2.39       13.05      8.62 o 
  -7  14   4        1.87        7.89      7.89 o 
  -6  14   4       22.66       18.00     11.94 o 
  -5  14   4      739.55      757.29     34.00 o 
  -4  14   4     3678.03     3747.22     69.39 o 
  -3  14   4     2223.72     2285.70     54.94 o 
  -2  14   4      524.50      533.42     18.51 o 
  -1  14   4       17.74       21.47      7.09 o 
   0  14   4      750.88      758.09     34.60 o 
   1  14   4     2722.69     2840.81     33.00 o 
   2  14   4     2656.35     2751.45     50.32 o 
   3  14   4      266.98      244.25     16.34 o 
   4  14   4        5.32       22.24     14.04 o 
  -7  15   4        2.24        8.71     15.28 o 
  -6  15   4       10.82       11.72     12.83 o 
  -5  15   4       41.01       42.28     14.39 o 
  -4  15   4       52.95       42.22     19.11 o 
  -3  15   4       61.80       50.98     14.60 o 
  -2  15   4      211.04      214.91     20.24 o 
  -1  15   4       10.87       19.48      9.05 o 
   0  15   4      402.28      391.09     14.58 o 
   1  15   4      134.25      127.87     11.65 o 
   2  15   4      124.70      115.01     11.18 o 
   3  15   4       62.21       61.14     11.34 o 
   4  15   4        0.90        5.64      7.00 o 
  -6  16   4      102.78       96.49     18.13 o 
  -5  16   4      591.00      588.44     34.12 o 
  -4  16   4     2150.89     2250.50     77.81 o 
  -3  16   4     1811.10     1831.66     57.70 o 
  -2  16   4      666.77      654.10     22.80 o 
  -1  16   4        4.97        6.84      6.01 o 
   0  16   4      977.59      926.75     23.24 o 
   1  16   4     1666.62     1755.70     30.38 o 
   2  16   4     1180.86     1178.06     30.87 o 
   3  16   4      307.03      296.66     26.21 o 
  -6  17   4      177.72      161.74     20.98 o 
  -5  17   4      298.76      326.42     27.91 o 
  -4  17   4       25.12       27.21     17.02 o 
  -3  17   4      161.17      149.91     18.70 o 
  -2  17   4      275.34      269.74     21.20 o 
  -1  17   4       23.68       29.76      7.91 o 
   0  17   4      342.43      369.62     17.94 o 
   1  17   4      442.23      429.46     17.71 o 
   2  17   4      117.64      108.47     11.20 o 
   3  17   4      206.23      213.45     21.54 o 
  -5  18   4      543.66      515.73     33.47 o 
  -4  18   4     1024.98     1046.87     43.33 o 
  -3  18   4      818.93      795.49     41.96 o 
  -2  18   4      166.10      167.29     20.49 o 
  -1  18   4      167.04      164.37     14.46 o 
   0  18   4      661.74      659.58     29.15 o 
   1  18   4      518.65      505.99     19.27 o 
   2  18   4      691.12      700.08     23.04 o 
  -4  19   4        1.31        7.74     14.23 o 
  -3  19   4       53.23       40.90     17.15 o 
  -2  19   4      302.34      284.18     25.32 o 
  -1  19   4        8.37        9.71     11.98 o 
   0  19   4      256.71      268.60     17.48 o 
   1  19   4      123.51      125.25     14.60 o 
  -2  20   4      262.44      271.92     33.38 o 
  -1  20   4      635.57      631.74     33.54 o 
 -10   1   5     1647.11     1825.75     69.95 o 
  -9   1   5      176.42      182.03     19.37 o 
  -8   1   5       18.26       26.38     10.24 o 
  -7   1   5       67.79       74.62     12.29 o 
  -6   1   5     6258.02     6541.60    106.81 o 
  -5   1   5     9540.15     9606.22     69.38 o 
  -4   1   5     3098.48     3023.76     33.38 o 
  -3   1   5      624.96      558.92      9.53 o 
  -2   1   5       26.42       46.42      4.12 o 
  -1   1   5    11734.07    11424.66    102.47 o 
   0   1   5    13916.79    13769.41    105.98 o 
   1   1   5     2522.58     2592.72     33.47 o 
   2   1   5       15.60       33.16      9.80 o 
   3   1   5       22.65       89.82     44.41 o 
   4   1   5     1473.49     1475.56     36.58 o 
   5   1   5     1884.44     1890.35     38.86 o 
   6   1   5     1186.63     1204.51     30.98 o 
 -10   2   5       54.16       54.46     14.45 o 
  -9   2   5      149.08      164.68     24.25 o 
  -8   2   5       28.00       33.14     11.00 o 
  -7   2   5      303.39      314.06     21.88 o 
  -6   2   5     1061.64     1095.55     30.10 o 
  -5   2   5      377.39      451.83     16.65 o 
  -4   2   5      788.56      757.63     14.91 o 
  -3   2   5     1310.15     1336.59     16.45 o 
  -2   2   5     1153.92     1124.45     19.38 o 
  -1   2   5     2350.85     2382.96     24.57 o 
   0   2   5       82.69      155.83      8.09 o 
   1   2   5      645.54      647.16     15.94 o 
   2   2   5      193.79      198.30     14.01 o 
   3   2   5      947.64      872.82     26.51 o 
   4   2   5        7.92       20.58      8.00 o 
   5   2   5       13.89       31.29     13.12 o 
   6   2   5       29.61       38.51     13.29 o 
  -9   3   5      140.36      152.76     16.87 o 
  -8   3   5       50.86       47.59     13.18 o 
  -7   3   5      208.05      222.93     20.19 o 
  -6   3   5     4169.71     4365.71     50.84 o 
  -5   3   5     9988.38    10089.11     95.14 o 
  -4   3   5     1639.09     1578.87     17.22 o 
  -3   3   5       63.67       73.45      7.63 o 
  -2   3   5        3.14       10.12      3.64 o 
  -1   3   5     4894.12     4911.47     46.66 o 
   0   3   5    10502.20    10384.60     67.31 o 
   1   3   5     2290.53     2274.00     20.87 o 
   2   3   5        6.16       16.73      5.63 o 
   3   3   5      299.61      275.63     16.76 o 
   4   3   5     1565.87     1587.65     33.15 o 
   5   3   5     1224.64     1198.66     31.05 o 
   6   3   5      478.35      479.58     27.92 o 
  -9   4   5      452.64      533.09     32.04 o 
  -8   4   5       16.47        9.83      9.88 o 
  -7   4   5      483.01      506.16     24.67 o 
  -6   4   5     1223.73     1193.17     27.16 o 
  -5   4   5      470.42      626.51     30.05 o 
  -4   4   5     2364.72     2267.98     31.89 o 
  -3   4   5     1151.13     1096.77     14.86 o 
  -2   4   5     2840.05     2698.49     26.68 o 
  -1   4   5     3105.31     3015.52     29.43 o 
   0   4   5      694.41      717.06     12.50 o 
   1   4   5     1281.66     1180.60     14.79 o 
   2   4   5      528.69      563.20     18.01 o 
   3   4   5      524.56      489.74     17.45 o 
   4   4   5      382.35      417.27     19.15 o 
   5   4   5       51.17       72.40     15.71 o 
   6   4   5       94.94      103.20     17.90 o 
  -9   5   5      530.59      529.10     31.82 o 
  -8   5   5      165.76      168.08     17.91 o 
  -7   5   5     1684.66     1648.17     45.57 o 
  -6   5   5     2545.70     2588.33     37.86 o 
  -5   5   5     4896.88     4908.79     47.83 o 
  -4   5   5     1738.58     1875.22     50.81 o 
  -3   5   5     1332.31     1332.67     16.53 o 
  -2   5   5     1085.43     1081.97     15.71 o 
  -1   5   5     3133.66     3151.08     28.56 o 
   0   5   5     3544.72     3481.88     30.55 o 
   1   5   5     2351.34     2406.25     24.73 o 
   2   5   5     1022.65     1015.55     24.27 o 
   3   5   5      707.61      682.97     21.49 o 
   4   5   5      475.87      493.88     22.60 o 
   5   5   5     1153.72     1110.31     41.01 o 
   6   5   5      519.70      492.35     28.32 o 
  -9   6   5      690.57      732.86     33.50 o 
  -8   6   5       21.77       25.70      9.62 o 
  -7   6   5     1121.40     1151.60     36.48 o 
  -6   6   5     2225.14     2190.45     38.77 o 
  -5   6   5      191.60      199.37     13.30 o 
  -4   6   5     5004.29     4963.25     64.71 o 
  -3   6   5        7.08       31.96      5.47 o 
  -2   6   5     4279.81     4276.44     35.48 o 
  -1   6   5     3643.73     3522.23     31.26 o 
   0   6   5      495.43      479.79     10.75 o 
   1   6   5     3392.47     3388.76     32.06 o 
   2   6   5      297.42      298.27     14.48 o 
   3   6   5      341.93      354.67     16.44 o 
   4   6   5      806.91      821.13     27.39 o 
   5   6   5        3.22        9.55      6.55 o 
  -9   7   5      581.51      571.92     44.15 o 
  -8   7   5      604.17      611.09     51.87 o 
  -7   7   5      621.60      643.46     28.25 o 
  -6   7   5      590.12      601.78     36.10 o 
  -5   7   5      991.32      973.26     18.89 o 
  -4   7   5     1212.93     1238.74     24.53 o 
  -3   7   5     1824.11     1723.96     23.72 o 
  -2   7   5     4330.42     4378.54     37.05 o 
  -1   7   5     2213.72     2172.48     42.82 o 
   0   7   5     1096.53     1100.89     15.95 o 
   1   7   5     1739.72     1670.34     31.51 o 
   2   7   5     1335.85     1297.10     27.53 o 
   3   7   5      998.86     1000.65     33.69 o 
   4   7   5      286.68      303.53     22.62 o 
   5   7   5      543.46      546.22     30.70 o 
  -9   8   5      528.67      553.82     29.64 o 
  -8   8   5       15.01       23.14      8.45 o 
  -7   8   5     1844.54     1897.26    101.65 o 
  -6   8   5      472.38      478.46     22.15 o 
  -5   8   5      511.88      514.42     14.15 o 
  -4   8   5     3258.10     3292.26     38.06 o 
  -3   8   5      164.38      149.64      9.93 o 
  -2   8   5     1023.52      988.17     15.96 o 
  -1   8   5     1717.00     1643.91     21.34 o 
   0   8   5        0.63       11.01      4.09 o 
   1   8   5     1213.61     1175.26     18.47 o 
   2   8   5      198.49      202.02     11.14 o 
   3   8   5       54.94       58.06      9.11 o 
   4   8   5      888.30      882.95     35.63 o 
   5   8   5        4.63        8.34      6.24 o 
  -9   9   5      841.96      830.45     63.97 o 
  -8   9   5     1396.83     1471.08    111.59 o 
  -7   9   5     1382.12     1384.13     87.53 o 
  -6   9   5      945.17      933.83     61.52 o 
  -5   9   5       77.77       67.22      7.52 o 
  -4   9   5     1692.42     1696.61     48.75 o 
  -3   9   5     5055.35     5106.92     51.26 o 
  -2   9   5     4732.41     4764.75     42.87 o 
  -1   9   5      104.34      115.47      7.61 o 
   0   9   5        3.72       26.18      8.61 o 
   1   9   5     1513.60     1455.02     23.86 o 
   2   9   5     2749.27     2736.15     46.22 o 
   3   9   5      840.36      856.65     32.03 o 
   4   9   5      216.51      223.16     24.22 o 
   5   9   5      248.53      235.85     22.83 o 
  -8  10   5        2.16        5.07      7.68 o 
  -7  10   5      768.06      804.90     63.09 o 
  -6  10   5      648.32      700.07     30.22 o 
  -5  10   5       29.82       27.86     11.19 o 
  -4  10   5     1286.91     1262.54     27.52 o 
  -3  10   5      102.10      102.32      8.92 o 
  -2  10   5      952.91      948.58     18.71 o 
  -1  10   5      724.87      688.07     14.87 o 
   0  10   5       31.38       37.52      4.91 o 
   1  10   5      571.71      537.92     12.66 o 
   2  10   5       59.99       63.94      8.03 o 
   3  10   5       77.40       92.02     16.25 o 
   4  10   5       52.93       63.24     13.10 o 
   5  10   5        4.01        8.88      7.01 o 
  -8  11   5     2098.58     2188.14    156.33 o 
  -7  11   5     1396.55     1464.14     76.38 o 
  -6  11   5      146.35      151.92     19.90 o 
  -5  11   5        7.28        8.99      9.81 o 
  -4  11   5     2077.21     2070.77     58.68 o 
  -3  11   5     5762.87     6013.35     76.21 o 
  -2  11   5     4297.12     4411.06     52.49 o 
  -1  11   5       10.90       17.31      5.29 o 
   0  11   5      117.75      115.86      8.04 o 
   1  11   5     1247.85     1205.87     24.56 o 
   2  11   5     2696.81     2710.94     35.12 o 
   3  11   5     2227.40     2348.46     51.18 o 
   4  11   5      541.57      568.41     41.55 o 
  -8  12   5        1.73       -3.49     12.61 o 
  -7  12   5       37.28       46.81     13.90 o 
  -6  12   5        0.66        5.05     10.12 o 
  -5  12   5       17.19       17.54     10.59 o 
  -4  12   5       10.95       28.35     10.58 o 
  -3  12   5       92.34       96.44     10.21 o 
  -2  12   5      209.27      224.64     11.53 o 
  -1  12   5       14.22       16.78      6.00 o 
   0  12   5        2.74        4.40      5.11 o 
   1  12   5        8.48       10.62      5.34 o 
   2  12   5       61.47       68.00     29.79 o 
   3  12   5        8.88       11.07      7.16 o 
   4  12   5       52.83       51.24     13.82 o 
  -7  13   5     1372.57     1355.18     93.62 o 
  -6  13   5       24.55       30.53     12.93 o 
  -5  13   5       17.08       32.73     16.05 o 
  -4  13   5     1158.98     1161.00     59.19 o 
  -3  13   5     4133.40     4224.16     89.91 o 
  -2  13   5     1468.64     1468.50     36.14 o 
  -1  13   5      181.56      192.04     10.86 o 
   0  13   5        8.20       15.63      4.60 o 
   1  13   5      153.95      147.21      9.58 o 
   2  13   5     1728.51     1741.99     33.43 o 
   3  13   5     1296.43     1323.42     59.61 o 
   4  13   5      257.32      266.14     23.98 o 
  -7  14   5       12.25       28.19     10.75 o 
  -6  14   5       12.71       16.61      9.46 o 
  -5  14   5       10.06       20.12     16.75 o 
  -4  14   5      366.62      343.71     27.27 o 
  -3  14   5      239.24      232.44     14.63 o 
  -2  14   5      138.38      133.90     10.76 o 
  -1  14   5       84.30       78.51      8.12 o 
   0  14   5      227.59      219.12     11.53 o 
   1  14   5       19.08       25.98      5.33 o 
   2  14   5       30.17       34.60      9.66 o 
   3  14   5        8.88       16.66     11.73 o 
  -7  15   5      916.36     1019.88     49.54 o 
  -6  15   5        3.27       15.46     11.86 o 
  -5  15   5       60.16       63.39     16.23 o 
  -4  15   5      390.77      370.68     23.31 o 
  -3  15   5     4279.18     4585.97    188.55 o 
  -2  15   5     2296.72     2376.68     78.22 o 
  -1  15   5      499.90      477.73     15.59 o 
   0  15   5       62.73       60.51      7.47 o 
   1  15   5      653.58      590.13     18.27 o 
   2  15   5     1244.17     1279.00     44.96 o 
   3  15   5     1016.10     1043.72     41.63 o 
  -6  16   5      134.72      121.99     19.47 o 
  -5  16   5       44.63       37.62     15.72 o 
  -4  16   5      200.54      219.93     23.72 o 
  -3  16   5        3.03       14.87     16.23 o 
  -2  16   5      330.05      318.99     26.16 o 
  -1  16   5       60.04       50.80     11.20 o 
   0  16   5       49.13       52.61      8.14 o 
   1  16   5      198.49      185.91     12.85 o 
   2  16   5       52.60       50.45     12.33 o 
  -5  17   5      194.64      189.34     22.22 o 
  -4  17   5      338.08      316.18     26.92 o 
  -3  17   5     1158.57     1193.11     53.84 o 
  -2  17   5      678.08      677.16     31.43 o 
  -1  17   5      593.68      554.50     21.04 o 
   0  17   5       41.47       38.22      8.62 o 
   1  17   5      235.35      239.08     15.00 o 
   2  17   5      623.55      608.98     33.50 o 
  -4  18   5      406.92      399.05     27.15 o 
  -3  18   5       40.82       37.96     15.71 o 
  -2  18   5      292.42      285.81     24.71 o 
  -1  18   5       97.69       90.28     12.86 o 
   0  18   5       42.68       32.41      9.52 o 
   1  18   5      264.37      244.76     14.89 o 
  -3  19   5      295.42      295.09     28.30 o 
  -2  19   5      575.35      552.67     67.13 o 
  -1  19   5      345.35      311.47     23.13 o 
  -9   0   6     3111.24     3296.35     84.99 o 
  -8   0   6      174.84      185.29     27.00 o 
  -7   0   6      556.75      533.07     22.21 o 
  -6   0   6      127.87      145.19     13.82 o 
  -5   0   6     8727.92     9028.81    194.96 o 
  -4   0   6    10223.96    10609.23    133.88 o 
  -3   0   6     1320.74     1190.13     19.07 o 
  -2   0   6       27.53       32.46      7.17 o 
  -1   0   6     1896.68     1780.88     31.80 o 
   0   0   6     3465.13     3609.61    212.94 o 
   1   0   6     6432.34     6696.35    152.03 o 
   2   0   6     1957.75     2012.13     61.39 o 
   3   0   6      132.35      122.48     22.58 o 
   4   0   6       10.58       17.99     18.19 o 
   5   0   6      708.21      682.41     39.68 o 
  -9   1   6       14.28       44.28     17.36 o 
  -8   1   6       99.60       98.32     16.52 o 
  -7   1   6       20.11       19.02      6.03 o 
  -6   1   6       75.66       83.80      8.21 o 
  -5   1   6        1.86       40.43     14.52 o 
  -4   1   6      288.33      436.81     16.47 o 
  -3   1   6       27.67       39.98      4.97 o 
  -2   1   6      628.55      562.60     11.79 o 
  -1   1   6       35.96       45.06      5.41 o 
   0   1   6      532.40      557.56     13.41 o 
   1   1   6        7.43       82.69     16.06 o 
   2   1   6       65.14       91.15     17.41 o 
   3   1   6       97.50      105.92     13.85 o 
   4   1   6       15.38       11.87      9.78 o 
   5   1   6       65.72       67.54     11.58 o 
  -9   2   6     1946.14     2082.34     81.44 o 
  -8   2   6      278.25      256.83     34.06 o 
  -7   2   6      247.75      232.50     11.25 o 
  -6   2   6      466.43      456.15     14.55 o 
  -5   2   6     5631.33     5747.48     56.11 o 
  -4   2   6     6256.89     6220.41     53.27 o 
  -3   2   6     1571.94     1537.50     19.53 o 
  -2   2   6       31.30       35.37      4.73 o 
  -1   2   6        7.90       12.85      3.70 o 
   0   2   6     2062.60     2117.79     23.83 o 
   1   2   6     6035.98     6233.25    101.09 o 
   2   2   6     1619.46     1636.28     32.25 o 
   3   2   6       53.85       68.08     11.85 o 
   4   2   6       15.28       13.80      7.95 o 
   5   2   6      435.14      402.32     20.65 o 
  -9   3   6      229.34      235.61     24.30 o 
  -8   3   6      988.02      999.18     63.39 o 
  -7   3   6      249.85      255.83     11.98 o 
  -6   3   6     1430.51     1388.69     26.17 o 
  -5   3   6      769.08      782.96     21.26 o 
  -4   3   6      941.06     1028.37     20.86 o 
  -3   3   6      814.45      790.59     12.88 o 
  -2   3   6       26.82       26.76      4.07 o 
  -1   3   6      680.43      605.24     11.61 o 
   0   3   6      770.98      753.70     13.94 o 
   1   3   6       60.13       76.85     17.51 o 
   2   3   6      451.83      451.41     18.73 o 
   3   3   6      394.26      349.05     18.81 o 
   4   3   6       98.53       96.18     12.29 o 
   5   3   6      117.11      121.16     14.23 o 
  -9   4   6     1257.17     1364.60     86.33 o 
  -8   4   6      141.66      153.43     17.72 o 
  -7   4   6       11.12       12.30      4.40 o 
  -6   4   6     1382.03     1411.68     23.08 o 
  -5   4   6     3206.25     3241.23     42.31 o 
  -4   4   6     5915.17     5873.58     57.22 o 
  -3   4   6     1528.16     1524.10     24.06 o 
  -2   4   6      101.06      109.93      6.21 o 
  -1   4   6      302.19      280.28      9.19 o 
   0   4   6     2382.49     2379.00     26.75 o 
   1   4   6     4331.78     4496.08     71.61 o 
   2   4   6     2159.76     2208.56     44.20 o 
   3   4   6      124.88      150.84     19.38 o 
   4   4   6      282.13      263.52     16.91 o 
   5   4   6      409.11      389.52     27.51 o 
  -9   5   6      205.77      263.65     26.21 o 
  -8   5   6     1647.45     1655.74     66.87 o 
  -7   5   6       28.04       37.06     16.70 o 
  -6   5   6     2245.10     2180.33     28.91 o 
  -5   5   6      946.71      923.44     20.54 o 
  -4   5   6      512.73      526.26     15.41 o 
  -3   5   6     2359.20     2255.99     32.61 o 
  -2   5   6       40.44       39.60      5.04 o 
  -1   5   6      554.74      533.39     12.29 o 
   0   5   6     1136.76     1070.39     24.26 o 
   1   5   6        0.41       22.43      5.29 o 
   2   5   6      958.92      957.22     38.86 o 
   3   5   6      290.35      305.78     17.77 o 
   4   5   6      101.13      104.88     13.39 o 
   5   5   6      664.33      686.61     35.45 o 
  -9   6   6      545.48      583.81     32.56 o 
  -8   6   6      909.77      896.91     34.97 o 
  -7   6   6      783.70      758.70     51.54 o 
  -6   6   6      695.36      634.04     17.65 o 
  -5   6   6     1501.57     1514.51     27.34 o 
  -4   6   6     2474.64     2357.90     33.95 o 
  -3   6   6     1714.29     1742.01     22.43 o 
  -2   6   6     1496.72     1373.02     19.44 o 
  -1   6   6      667.65      658.60     13.43 o 
   0   6   6     2184.89     2139.91     31.32 o 
   1   6   6     1199.51     1202.14     20.64 o 
   2   6   6     1008.76      969.74     27.17 o 
   3   6   6      341.33      329.14     17.94 o 
   4   6   6      459.40      471.60     31.43 o 
   5   6   6      329.61      347.81     26.26 o 
  -9   7   6      315.74      328.22     25.62 o 
  -8   7   6      883.72      889.94     66.47 o 
  -7   7   6        0.07       40.81     10.50 o 
  -6   7   6     1840.39     1775.02     29.81 o 
  -5   7   6      895.90      862.50     20.07 o 
  -4   7   6        8.51       19.78      6.08 o 
  -3   7   6     3417.66     3341.84     37.87 o 
  -2   7   6       16.88       39.90      5.60 o 
  -1   7   6      864.84      858.55     16.55 o 
   0   7   6     1468.67     1509.79     23.49 o 
   1   7   6        0.26        7.54      5.13 o 
   2   7   6     1204.61     1184.54     31.91 o 
   3   7   6      153.36      153.31     14.04 o 
   4   7   6       51.54       47.66     13.23 o 
  -9   8   6       79.81       83.50     26.75 o 
  -8   8   6      600.61      576.74     56.08 o 
  -7   8   6     2282.23     2315.53    125.76 o 
  -6   8   6      247.41      243.37     15.43 o 
  -5   8   6      153.52      164.14     10.92 o 
  -4   8   6      456.43      454.87     14.58 o 
  -3   8   6     2010.50     2016.59     27.17 o 
  -2   8   6     2196.21     2166.11     28.26 o 
  -1   8   6     1696.15     1647.08     25.35 o 
   0   8   6     1308.00     1277.27     23.52 o 
   1   8   6      163.52      158.28      9.10 o 
   2   8   6      444.28      409.28     18.25 o 
   3   8   6      813.18      794.96     25.11 o 
   4   8   6      698.29      750.58     38.08 o 
  -8   9   6      303.50      328.12     29.54 o 
  -7   9   6        6.41       18.28     14.36 o 
  -6   9   6     1125.19     1127.29     35.72 o 
  -5   9   6      313.87      307.65     13.42 o 
  -4   9   6      234.48      235.33     12.86 o 
  -3   9   6     1506.66     1479.68     24.24 o 
  -2   9   6      271.58      268.84     10.91 o 
  -1   9   6      843.20      821.10     18.04 o 
   0   9   6     1410.87     1367.17     20.47 o 
   1   9   6        4.46        7.23      4.60 o 
   2   9   6      414.75      399.69     19.00 o 
   3   9   6       70.80       62.70     14.49 o 
   4   9   6       36.70       46.11     15.91 o 
  -8  10   6      775.30      816.22    103.69 o 
  -7  10   6     3005.01     2880.80     76.59 o 
  -6  10   6     1344.42     1391.05     70.42 o 
  -5  10   6      395.33      382.51     20.77 o 
  -4  10   6       20.48       24.45      7.83 o 
  -3  10   6     1683.23     1669.84     58.53 o 
  -2  10   6     2962.76     2941.66     35.66 o 
  -1  10   6     2458.66     2439.07     28.14 o 
   0  10   6      791.17      781.99     19.38 o 
   1  10   6       31.29       39.24      8.64 o 
   2  10   6      205.49      193.64     15.93 o 
   3  10   6     1762.76     1736.26     72.50 o 
   4  10   6     1226.75     1293.87     42.58 o 
  -8  11   6       10.98       16.58      9.64 o 
  -7  11   6        0.59       14.40     15.01 o 
  -6  11   6       68.61       77.96     15.51 o 
  -5  11   6      450.41      445.90     19.94 o 
  -4  11   6       69.62       56.97      8.32 o 
  -3  11   6       71.86       81.57      9.50 o 
  -2  11   6      328.48      313.87     13.69 o 
  -1  11   6      221.86      222.34     10.47 o 
   0  11   6      344.52      334.37     12.72 o 
   1  11   6       20.98       28.71      6.42 o 
   2  11   6      106.64      100.03     16.22 o 
   3  11   6      200.37      175.46     24.36 o 
  -8  12   6      764.62      742.36     73.08 o 
  -7  12   6     2298.84     2476.75    172.76 o 
  -6  12   6     1431.50     1481.78     65.24 o 
  -5  12   6       26.57       36.59     12.46 o 
  -4  12   6       14.16       14.45      5.13 o 
  -3  12   6      956.91      927.76     23.97 o 
  -2  12   6     3228.06     3319.73     48.55 o 
  -1  12   6     2220.20     2188.44     28.35 o 
   0  12   6       15.25       34.68      7.15 o 
   1  12   6       27.37       29.08      5.60 o 
   2  12   6      489.99      426.05     24.82 o 
   3  12   6     1081.67     1054.12     39.68 o 
  -7  13   6        0.02       22.29     16.62 o 
  -6  13   6        3.16        1.78      8.87 o 
  -5  13   6      157.53      152.40     23.56 o 
  -4  13   6        0.81        6.77      7.71 o 
  -3  13   6       66.60       63.68      8.58 o 
  -2  13   6        6.31       18.56      6.27 o 
  -1  13   6       95.04       99.95      9.28 o 
   0  13   6       31.00       39.08      6.88 o 
   1  13   6       22.27       31.13      7.49 o 
   2  13   6       31.04       35.28     15.98 o 
   3  13   6        1.70        9.94      9.02 o 
  -7  14   6      972.97     1050.08     81.64 o 
  -6  14   6     1114.10     1186.71     44.12 o 
  -5  14   6       14.35       17.82      8.49 o 
  -4  14   6       19.59       16.74      9.81 o 
  -3  14   6      402.20      388.77     15.46 o 
  -2  14   6     2861.49     2936.13     50.10 o 
  -1  14   6     2584.13     2642.85     33.31 o 
   0  14   6      147.29      140.03      9.87 o 
   1  14   6        3.44        7.13      6.55 o 
   2  14   6      212.32      213.73     21.55 o 
  -6  15   6      120.86      130.47     21.75 o 
  -5  15   6       32.19       39.35     15.59 o 
  -4  15   6       94.93       92.48     16.04 o 
  -3  15   6       73.23       72.50     13.26 o 
  -2  15   6        0.61        6.65      8.85 o 
  -1  15   6       20.70       18.62      7.78 o 
   0  15   6       36.19       39.62      6.99 o 
   1  15   6        2.00        8.31      7.14 o 
   2  15   6       71.25       73.53     18.02 o 
  -5  16   6       42.39       46.41     16.80 o 
  -4  16   6      106.63       95.26     15.97 o 
  -3  16   6      582.01      523.84     44.24 o 
  -2  16   6     1688.99     1641.12     49.66 o 
  -1  16   6     1023.50     1026.52     29.53 o 
   0  16   6      342.39      302.98     14.92 o 
   1  16   6       61.24       57.31     11.67 o 
  -5  17   6      116.39      110.17     21.09 o 
  -4  17   6       94.53       97.85     17.07 o 
  -3  17   6      106.59      107.04     18.74 o 
  -2  17   6      179.54      181.69     19.74 o 
  -1  17   6      134.20      121.89     14.35 o 
   0  17   6       74.66       79.71     11.69 o 
  -3  18   6      277.33      279.58     23.78 o 
  -2  18   6      477.93      429.94     26.88 o 
  -9   1   7     2383.60     2601.45    201.55 o 
  -8   1   7     2421.25     2428.08     32.37 o 
  -7   1   7      441.70      431.61     15.39 o 
  -6   1   7      133.04      125.06     10.14 o 
  -5   1   7        4.59       11.04      6.50 o 
  -4   1   7     5329.78     5339.79     62.25 o 
  -3   1   7     8469.64     8680.24    109.39 o 
  -2   1   7     2389.58     2457.07     34.61 o 
  -1   1   7      307.18      299.26     10.76 o 
   0   1   7        7.79       18.17      9.08 o 
   1   1   7     2785.46     2866.94     64.92 o 
   2   1   7     3177.99     3446.32     89.70 o 
   3   1   7      400.25      422.25     19.65 o 
   4   1   7       21.15       16.48      7.98 o 
  -9   2   7       60.92       82.16     19.04 o 
  -8   2   7       22.73       35.24      9.46 o 
  -7   2   7      144.88      120.78     11.04 o 
  -6   2   7       20.13       15.84      6.70 o 
  -5   2   7      168.51      174.01     10.80 o 
  -4   2   7      877.24      866.23     21.33 o 
  -3   2   7      549.74      629.24     21.66 o 
  -2   2   7      389.69      412.73     13.04 o 
  -1   2   7       44.05       56.53      6.41 o 
   0   2   7      801.04      776.16     14.40 o 
   1   2   7       74.29      100.74     13.63 o 
   2   2   7        0.16       45.34     12.77 o 
   3   2   7       52.09       70.04     13.56 o 
   4   2   7       78.86       82.67     13.52 o 
  -9   3   7     1283.66     1387.78     73.97 o 
  -8   3   7     1476.02     1527.47     66.05 o 
  -7   3   7      439.84      408.80     17.69 o 
  -6   3   7       12.60       15.34      7.47 o 
  -5   3   7      254.38      249.22     12.38 o 
  -4   3   7     3416.76     3513.43     55.03 o 
  -3   3   7     4959.79     5064.66     51.81 o 
  -2   3   7      896.12      902.90     17.52 o 
  -1   3   7       50.78       45.89      5.39 o 
   0   3   7      290.19      297.63     12.15 o 
   1   3   7     1570.32     1612.21     37.62 o 
   2   3   7     1839.94     1877.04     46.27 o 
   3   3   7     1029.99     1062.80     30.99 o 
   4   3   7       90.16       94.82     13.83 o 
  -9   4   7      148.17      148.20     18.36 o 
  -8   4   7      180.12      211.25     23.72 o 
  -7   4   7      857.14      830.20     20.09 o 
  -6   4   7      188.95      191.64     11.35 o 
  -5   4   7     1236.89     1184.89     22.47 o 
  -4   4   7     1845.17     1843.87     36.32 o 
  -3   4   7      336.86      348.49     11.66 o 
  -2   4   7     1980.16     1921.06     26.38 o 
  -1   4   7      555.84      542.69     13.14 o 
   0   4   7     1533.56     1509.09     28.90 o 
   1   4   7      608.14      652.66     24.09 o 
   2   4   7       64.72       83.57     13.16 o 
   3   4   7      407.22      413.13     21.66 o 
   4   4   7        5.49        6.04     10.23 o 
  -9   5   7      831.87      840.99     55.03 o 
  -8   5   7     1480.27     1591.65     59.83 o 
  -7   5   7      862.17      809.35     23.13 o 
  -6   5   7      154.27      170.00     12.11 o 
  -5   5   7      939.55      915.56     20.95 o 
  -4   5   7     2197.72     2244.37     42.79 o 
  -3   5   7     2861.81     2896.81     38.10 o 
  -2   5   7      968.55      974.23     24.35 o 
  -1   5   7      408.14      405.28     12.92 o 
   0   5   7      363.65      360.66     11.51 o 
   1   5   7     1026.79     1066.66     29.45 o 
   2   5   7     1320.21     1365.80     32.24 o 
   3   5   7      756.38      699.58     31.19 o 
   4   5   7      137.21      134.13     19.26 o 
  -9   6   7      110.78      111.84     18.74 o 
  -8   6   7      490.19      438.06     31.19 o 
  -7   6   7      865.76      834.08     26.01 o 
  -6   6   7       18.23       15.78      6.65 o 
  -5   6   7     2165.07     2126.92     35.94 o 
  -4   6   7     1069.58     1007.26     21.19 o 
  -3   6   7       13.61       28.37      6.86 o 
  -2   6   7     2443.50     2368.17     33.41 o 
  -1   6   7      227.38      234.69     10.90 o 
   0   6   7      824.93      801.47     16.59 o 
   1   6   7      583.01      621.91     25.73 o 
   2   6   7        5.30       14.62      8.14 o 
   3   6   7      426.77      414.37     23.63 o 
  -9   7   7      306.34      300.51     24.16 o 
  -8   7   7      497.62      494.92     33.03 o 
  -7   7   7      118.14      132.95     15.08 o 
  -6   7   7      665.38      608.60     18.55 o 
  -5   7   7     1642.50     1647.09     31.96 o 
  -4   7   7      431.59      437.16     15.66 o 
  -3   7   7      514.53      488.25     14.31 o 
  -2   7   7     1188.30     1202.92     27.75 o 
  -1   7   7     2666.57     2585.39     45.94 o 
   0   7   7      789.42      762.02     16.02 o 
   1   7   7      233.32      236.72     16.36 o 
   2   7   7      357.87      373.65     19.73 o 
   3   7   7      515.85      500.39     24.15 o 
  -8   8   7      174.90      200.46     21.70 o 
  -7   8   7      599.66      585.63     22.55 o 
  -6   8   7      161.36      164.58     16.11 o 
  -5   8   7     1340.81     1273.14     27.24 o 
  -4   8   7      643.82      635.04     19.14 o 
  -3   8   7       76.05       69.53      7.77 o 
  -2   8   7     2354.81     2293.73     32.66 o 
  -1   8   7       51.56       70.98      7.92 o 
   0   8   7      572.00      536.08     13.42 o 
   1   8   7      856.45      796.61     27.30 o 
   2   8   7       11.38        9.42      6.22 o 
   3   8   7      311.92      314.76     27.36 o 
  -8   9   7      128.34      104.25     27.74 o 
  -7   9   7      733.41      720.53     85.50 o 
  -6   9   7     2210.17     2183.33     55.27 o 
  -5   9   7     1116.16     1123.33     28.03 o 
  -4   9   7      209.64      193.64     12.64 o 
  -3   9   7      112.68      106.13      8.11 o 
  -2   9   7      718.00      694.91     17.18 o 
  -1   9   7     2697.43     2684.36     36.54 o 
   0   9   7      908.79      914.57     20.99 o 
   1   9   7      196.03      182.09     14.29 o 
   2   9   7      140.69      120.84     13.19 o 
   3   9   7      156.59      139.26     20.02 o 
  -8  10   7       68.89       59.00     16.42 o 
  -7  10   7      324.45      350.71     27.25 o 
  -6  10   7       95.49      102.23     17.27 o 
  -5  10   7      395.51      403.21     17.60 o 
  -4  10   7      252.00      255.16     13.41 o 
  -3  10   7       83.21       72.54      8.24 o 
  -2  10   7      268.06      272.98     12.88 o 
  -1  10   7        1.58       16.60      6.61 o 
   0  10   7       88.65      107.66      8.54 o 
   1  10   7      314.78      297.71     16.74 o 
   2  10   7       15.21       16.87      8.85 o 
   3  10   7       58.76       61.66     15.11 o 
  -8  11   7       30.68       19.42     14.29 o 
  -7  11   7      757.90      798.44     69.20 o 
  -6  11   7     2662.12     2711.26     63.62 o 
  -5  11   7     1759.09     1753.10     36.43 o 
  -4  11   7       73.38       69.73     10.06 o 
  -3  11   7        5.68        7.80      5.34 o 
  -2  11   7      620.11      563.87     16.42 o 
  -1  11   7     2478.36     2480.70     41.68 o 
   0  11   7     2043.95     2084.59     31.52 o 
   1  11   7      150.62      156.42     14.93 o 
   2  11   7       37.14       35.53     11.90 o 
  -7  12   7      145.63      139.67     22.84 o 
  -6  12   7       44.66       38.61     15.04 o 
  -5  12   7       12.40       24.87     10.65 o 
  -4  12   7      105.91       97.00     10.68 o 
  -3  12   7       77.96       67.58      9.23 o 
  -2  12   7       36.54       39.12      9.20 o 
  -1  12   7       64.60       81.89     15.64 o 
   0  12   7        9.62       20.46      8.36 o 
   1  12   7       76.93       71.43     12.24 o 
   2  12   7        3.73       14.34      7.92 o 
  -7  13   7      750.08      713.81     64.34 o 
  -6  13   7     1614.25     1583.18     49.83 o 
  -5  13   7     1161.06     1110.56     31.69 o 
  -4  13   7       66.50       68.24     12.29 o 
  -3  13   7       74.69       66.66      8.96 o 
  -2  13   7      451.36      412.65     14.55 o 
  -1  13   7     1936.91     1963.67     30.89 o 
   0  13   7     1205.81     1238.31     38.30 o 
   1  13   7       61.87       63.85     14.14 o 
  -6  14   7       37.25       38.74     13.70 o 
  -5  14   7       31.70       40.06     12.19 o 
  -4  14   7       38.73       45.50     11.69 o 
  -3  14   7       61.56       49.49      8.56 o 
  -2  14   7       52.06       60.24      9.63 o 
  -1  14   7        0.01       12.55      5.96 o 
   0  14   7        4.62       11.00      7.98 o 
   1  14   7       13.75       10.34      7.48 o 
  -5  15   7      622.47      631.44     31.02 o 
  -4  15   7       77.68       77.03     13.20 o 
  -3  15   7      102.49       85.86     12.34 o 
  -2  15   7      731.24      675.10     22.02 o 
  -1  15   7     1135.90     1092.97     22.15 o 
   0  15   7     1078.81     1057.08     28.82 o 
  -4  16   7      212.66      192.05     22.04 o 
  -3  16   7       43.91       43.78     12.80 o 
  -2  16   7      180.12      164.37     13.65 o 
  -1  16   7       42.70       49.62      8.30 o 
  -9   0   8      232.44      221.06     33.78 o 
  -8   0   8     2822.50     2974.22     58.20 o 
  -7   0   8     3104.80     3098.45     59.28 o 
  -6   0   8        0.19       14.04      8.01 o 
  -5   0   8       55.14       73.28     19.61 o 
  -4   0   8      361.18      324.85     18.97 o 
  -3   0   8     2989.31     2987.13     69.74 o 
  -2   0   8     5079.75     5146.12    100.05 o 
  -1   0   8     1402.15     1490.34    115.05 o 
   0   0   8       65.79       49.56     14.20 o 
   1   0   8       17.34       21.08     28.72 o 
   2   0   8      683.36      687.07     48.40 o 
   3   0   8     1477.74     1543.84     48.10 o 
  -9   1   8       72.82       70.65     18.16 o 
  -8   1   8       63.24       99.97     13.39 o 
  -7   1   8       52.51      104.26     13.57 o 
  -6   1   8      231.15      191.15     12.25 o 
  -5   1   8        0.22       19.11      9.42 o 
  -4   1   8       21.09       26.63      8.52 o 
  -3   1   8      105.58      155.75     14.92 o 
  -2   1   8      323.33      374.46     14.52 o 
  -1   1   8        1.39       12.29      7.46 o 
   0   1   8        0.52        2.63      7.86 o 
   1   1   8       28.07       23.00     11.36 o 
   2   1   8       19.39       34.58     13.40 o 
   3   1   8        6.16       32.18     11.13 o 
  -9   2   8      157.90      191.10     26.00 o 
  -8   2   8     2558.00     2569.96     45.45 o 
  -7   2   8     2919.74     2871.13     46.13 o 
  -6   2   8      104.79      102.43     11.07 o 
  -5   2   8      131.09      129.25     10.74 o 
  -4   2   8      145.06      132.96     11.20 o 
  -3   2   8     3373.82     3448.03     50.03 o 
  -2   2   8     3097.48     3262.16     46.59 o 
  -1   2   8      425.61      503.43     13.79 o 
   0   2   8       33.31       41.50     10.16 o 
   1   2   8       11.76        7.50      9.51 o 
   2   2   8      681.35      701.88     32.23 o 
   3   2   8     1047.51     1072.08     33.29 o 
  -9   3   8      262.50      274.85     26.10 o 
  -8   3   8      284.27      282.05     16.25 o 
  -7   3   8      222.62      244.81     14.97 o 
  -6   3   8      679.77      663.18     29.09 o 
  -5   3   8       91.63       85.42     10.99 o 
  -4   3   8      178.57      184.20     12.22 o 
  -3   3   8      751.39      777.01     21.45 o 
  -2   3   8      177.84      211.45     15.01 o 
  -1   3   8      107.11      126.18      9.38 o 
   0   3   8      166.98      168.07     16.97 o 
   1   3   8      200.83      182.32     14.75 o 
   2   3   8      191.51      220.21     19.72 o 
   3   3   8        0.06       19.87     11.41 o 
  -9   4   8      200.94      229.71     25.70 o 
  -8   4   8     1022.94     1020.02     39.55 o 
  -7   4   8     1838.32     1887.22     49.37 o 
  -6   4   8      697.65      677.64     21.26 o 
  -5   4   8       14.77       19.68      6.64 o 
  -4   4   8      299.05      300.39     15.10 o 
  -3   4   8     1859.97     1836.97     33.61 o 
  -2   4   8     1963.33     2035.61     39.13 o 
  -1   4   8      941.62      950.84     19.42 o 
   0   4   8       55.25       55.17     10.93 o 
   1   4   8      295.03      271.95     18.37 o 
   2   4   8      713.50      697.82     33.51 o 
   3   4   8      653.84      668.98     26.16 o 
  -8   5   8      203.43      202.35     17.37 o 
  -7   5   8      772.37      762.19     24.04 o 
  -6   5   8     1018.56      971.12     25.87 o 
  -5   5   8       14.99       13.52      6.81 o 
  -4   5   8     1150.37     1098.31     26.28 o 
  -3   5   8      715.63      713.70     20.43 o 
  -2   5   8      243.87      240.80     11.42 o 
  -1   5   8      670.44      719.36     21.10 o 
   0   5   8      224.51      226.80     16.11 o 
   1   5   8      177.82      171.11     15.34 o 
   2   5   8      375.11      428.72     25.43 o 
  -8   6   8      574.44      547.20     25.34 o 
  -7   6   8      539.26      545.86     24.57 o 
  -6   6   8      969.62      920.16     36.59 o 
  -5   6   8      443.00      412.02     16.48 o 
  -4   6   8      416.89      447.02     24.68 o 
  -3   6   8     1062.32     1025.09     23.95 o 
  -2   6   8     1230.57     1193.63     22.04 o 
  -1   6   8      787.91      796.35     25.67 o 
   0   6   8      247.06      230.16     16.78 o 
   1   6   8      463.65      488.10     24.29 o 
   2   6   8      361.76      391.49     23.87 o 
  -8   7   8      335.08      327.48     26.67 o 
  -7   7   8      445.10      401.58     22.66 o 
  -6   7   8     1046.94     1026.25     24.92 o 
  -5   7   8        0.25        7.41      8.35 o 
  -4   7   8     1909.18     1868.30     31.69 o 
  -3   7   8      318.14      323.07     13.92 o 
  -2   7   8       20.62       33.61      6.43 o 
  -1   7   8      921.18      898.40     20.40 o 
   0   7   8       56.16       69.01     11.78 o 
   1   7   8      147.16      155.16     17.08 o 
   2   7   8      308.97      338.73     21.08 o 
  -8   8   8       74.89      104.60     17.37 o 
  -7   8   8       92.34       96.69     14.02 o 
  -6   8   8      607.04      607.18     20.94 o 
  -5   8   8      923.28      875.08     23.29 o 
  -4   8   8      882.13      845.88     24.06 o 
  -3   8   8      256.81      270.69     14.61 o 
  -2   8   8      407.73      379.79     14.24 o 
  -1   8   8      654.84      616.51     19.02 o 
   0   8   8      723.21      675.03     25.78 o 
   1   8   8      642.78      660.91     30.67 o 
   2   8   8      161.56      167.23     15.52 o 
  -8   9   8      177.73      170.61     21.44 o 
  -7   9   8       57.11       54.72     12.49 o 
  -6   9   8      505.96      532.88     29.70 o 
  -5   9   8      112.49      118.55     15.04 o 
  -4   9   8      676.21      664.38     20.24 o 
  -3   9   8      278.01      253.97     14.12 o 
  -2   9   8       13.83        9.94      4.79 o 
  -1   9   8      457.69      449.28     14.27 o 
   0   9   8        4.08       21.99      8.31 o 
   1   9   8       94.67       98.17     13.69 o 
  -7  10   8       12.65        9.01      6.28 o 
  -6  10   8     1235.37     1169.08     44.36 o 
  -5  10   8     2250.90     2220.34     37.71 o 
  -4  10   8     1062.11     1039.89     24.15 o 
  -3  10   8       19.69       28.99      8.73 o 
  -2  10   8       38.54       31.27      6.59 o 
  -1  10   8      614.99      581.18     16.18 o 
   0  10   8     1433.31     1402.23     48.67 o 
   1  10   8      679.68      686.93     26.86 o 
  -7  11   8        5.13       12.09      9.85 o 
  -6  11   8      151.44      147.47     16.84 o 
  -5  11   8        3.59       25.60     17.38 o 
  -4  11   8      137.84      144.97     12.30 o 
  -3  11   8      283.81      260.89     14.35 o 
  -2  11   8       29.90       27.74      6.47 o 
  -1  11   8      176.51      174.92     12.45 o 
   0  11   8        0.73        8.81      7.58 o 
   1  11   8      105.91       95.00     15.58 o 
  -6  12   8      778.24      742.47     27.71 o 
  -5  12   8     2007.24     1988.43     46.86 o 
  -4  12   8      901.11      867.29     29.68 o 
  -3  12   8       13.38       16.12      7.94 o 
  -2  12   8        5.89        7.06      5.34 o 
  -1  12   8      310.62      294.52     16.16 o 
   0  12   8      908.11      898.92     27.58 o 
  -6  13   8        9.53       14.05     13.75 o 
  -5  13   8        8.05       17.15      9.18 o 
  -4  13   8        2.09       13.42      8.02 o 
  -3  13   8       58.98       61.09     10.79 o 
  -2  13   8       25.03       21.18      7.39 o 
  -1  13   8        3.28        8.97      6.30 o 
   0  13   8       54.26       43.77     11.98 o 
  -5  14   8     1643.10     1595.87     38.58 o 
  -4  14   8      707.97      685.99     25.49 o 
  -3  14   8       27.22       21.52      6.31 o 
  -2  14   8       16.99       15.59      7.61 o 
  -1  14   8      470.83      424.71     18.29 o 
  -8   1   9      196.36      185.19     15.23 o 
  -7   1   9     1747.85     1749.37     34.79 o 
  -6   1   9     2563.80     2607.21     38.98 o 
  -5   1   9      368.59      363.86     20.39 o 
  -4   1   9      214.56      196.39     13.53 o 
  -3   1   9      163.55      152.80     11.69 o 
  -2   1   9     1774.85     1906.64    114.17 o 
  -1   1   9     3022.74     3363.45     52.58 o 
   0   1   9      222.27      230.79     18.06 o 
   1   1   9        8.21        4.44      5.80 o 
  -8   2   9      183.94      172.93     14.03 o 
  -7   2   9       97.84      128.36     13.72 o 
  -6   2   9       27.25       70.55     12.00 o 
  -5   2   9      532.91      514.08     20.34 o 
  -4   2   9        0.94        7.13      7.02 o 
  -3   2   9       36.41       38.84      8.80 o 
  -2   2   9      403.15      438.02     17.91 o 
  -1   2   9        8.69       52.97     12.71 o 
   0   2   9      132.04      144.43     15.58 o 
   1   2   9       15.08       11.26      9.28 o 
  -8   3   9      185.87      179.12     14.67 o 
  -7   3   9     1492.53     1521.07     57.32 o 
  -6   3   9     1819.15     1864.94     50.19 o 
  -5   3   9      409.35      430.35     22.00 o 
  -4   3   9        9.50       15.90      7.48 o 
  -3   3   9       33.21       50.21     10.48 o 
  -2   3   9     1021.41     1057.27     23.81 o 
  -1   3   9     1869.42     2057.84     41.81 o 
   0   3   9      646.69      681.71     27.64 o 
   1   3   9        1.80        8.51      7.79 o 
  -8   4   9      445.16      418.51     23.18 o 
  -7   4   9      121.14      135.83     12.24 o 
  -6   4   9      113.64      144.83     14.46 o 
  -5   4   9      886.71      873.15     23.29 o 
  -4   4   9        0.20        4.16      5.76 o 
  -3   4   9      428.15      412.92     16.50 o 
  -2   4   9      457.00      486.30     18.22 o 
  -1   4   9      119.78      148.31     16.89 o 
   0   4   9      323.72      347.74     23.57 o 
   1   4   9       10.80       26.20     11.20 o 
  -8   5   9      436.49      443.36     33.86 o 
  -7   5   9     1115.88     1094.54     29.13 o 
  -6   5   9      791.61      795.32     24.07 o 
  -5   5   9      395.90      402.17     18.24 o 
  -4   5   9      385.34      367.78     17.46 o 
  -3   5   9      184.99      202.21     13.84 o 
  -2   5   9      823.12      821.79     20.75 o 
  -1   5   9      588.62      614.87     24.11 o 
   0   5   9      671.05      685.06     33.99 o 
   1   5   9      145.54      148.88     17.73 o 
  -8   6   9      474.63      486.78     25.50 o 
  -7   6   9      233.59      227.45     14.69 o 
  -6   6   9       70.79       63.47     11.30 o 
  -5   6   9      792.58      781.58     25.11 o 
  -4   6   9       42.66       50.59     10.65 o 
  -3   6   9     1136.32     1071.08     24.28 o 
  -2   6   9      500.32      513.18     17.79 o 
  -1   6   9       35.34       39.82     11.19 o 
   0   6   9      759.20      764.35     28.78 o 
   1   6   9       29.15       34.00     13.19 o 
  -7   7   9      110.17      117.51     16.56 o 
  -6   7   9      273.26      269.95     17.04 o 
  -5   7   9      458.88      447.07     21.18 o 
  -4   7   9      697.59      684.38     22.41 o 
  -3   7   9      398.66      386.09     17.33 o 
  -2   7   9      521.37      497.74     17.75 o 
  -1   7   9      309.45      279.82     19.00 o 
   0   7   9      445.00      424.38     21.75 o 
  -7   8   9      112.02      109.35     15.52 o 
  -6   8   9      291.47      257.39     15.42 o 
  -5   8   9      363.15      352.91     18.98 o 
  -4   8   9       51.92       63.92     10.77 o 
  -3   8   9      442.70      439.01     19.08 o 
  -2   8   9      235.49      254.80     14.59 o 
  -1   8   9        0.95        5.01      7.83 o 
   0   8   9      341.33      347.22     20.83 o 
  -7   9   9      137.71      128.52     19.02 o 
  -6   9   9       63.43       60.61     12.14 o 
  -5   9   9      352.34      343.10     17.42 o 
  -4   9   9     1306.05     1254.26     39.09 o 
  -3   9   9      857.16      811.74     29.23 o 
  -2   9   9      118.20      123.84     10.75 o 
  -1   9   9       27.15       28.89     11.38 o 
   0   9   9      200.38      185.50     16.82 o 
  -6  10   9       35.57       35.25     11.06 o 
  -5  10   9      157.55      152.63     13.14 o 
  -4  10   9       15.35       24.70      8.93 o 
  -3  10   9      112.08      123.11     11.75 o 
  -2  10   9      272.26      250.57     18.11 o 
  -1  10   9        7.52       18.24      8.21 o 
  -5  11   9      546.89      466.48     22.36 o 
  -4  11   9     1179.49     1143.96     34.30 o 
  -3  11   9      882.71      879.16     28.58 o 
  -2  11   9       32.48       24.37     11.67 o 
  -1  11   9        4.39       10.13      7.76 o 
  -4  12   9        0.13        7.35      7.03 o 
  -3  12   9        2.76       13.69      5.91 o 
  -2  12   9       85.85       86.62     13.14 o 
  -7   0  10       47.84       41.32     13.03 o 
  -6   0  10     1717.73     1677.43     78.69 o 
  -5   0  10     1937.49     2012.71    113.61 o 
  -4   0  10      328.52      351.22     32.16 o 
  -3   0  10      134.81      147.19     20.76 o 
  -2   0  10      207.72      161.83     35.53 o 
  -1   0  10      994.95      974.31     58.06 o 
   0   0  10     1162.25     1242.29     49.14 o 
  -7   1  10       23.48       15.92      7.54 o 
  -6   1  10        0.44       31.59      8.93 o 
  -5   1  10       24.98       67.84     13.10 o 
  -4   1  10       34.43       46.61      9.62 o 
  -3   1  10        4.15        0.96      6.37 o 
  -2   1  10        1.62        7.33     13.24 o 
  -1   1  10       44.81       69.50     21.50 o 
   0   1  10        0.22       16.47      6.92 o 
  -7   2  10      114.55      119.55     13.98 o 
  -6   2  10     1578.04     1620.34     55.78 o 
  -5   2  10     1310.34     1408.76     44.17 o 
  -4   2  10      253.17      287.17     18.21 o 
  -3   2  10       14.52       12.79      6.26 o 
  -2   2  10       45.51       40.41     24.30 o 
  -1   2  10      669.53      720.46     39.89 o 
  -7   3  10      322.08      296.47     18.69 o 
  -6   3  10      125.23      144.49     14.62 o 
  -5   3  10      108.49      125.83     15.57 o 
  -4   3  10      383.55      386.75     20.92 o 
  -3   3  10        0.43        7.08      8.13 o 
  -2   3  10      255.96      235.78     23.23 o 
  -1   3  10      116.96      156.93     24.55 o 
  -7   4  10      187.76      175.05     14.78 o 
  -6   4  10     1135.31     1095.79     27.71 o 
  -5   4  10     1098.28     1114.49     30.72 o 
  -4   4  10      162.74      177.18     14.84 o 
  -3   4  10       14.84       12.07      7.23 o 
  -2   4  10       91.09      102.79     20.13 o 
  -1   4  10      741.38      760.90     40.04 o 
  -6   5  10      255.13      264.72     17.26 o 
  -5   5  10      198.45      209.44     16.65 o 
  -4   5  10      376.44      389.71     18.07 o 
  -3   5  10       18.02       24.05      8.12 o 
  -2   5  10      367.93      384.02     29.26 o 
  -1   5  10      115.99      141.71     22.35 o 
  -6   6  10      414.84      410.63     20.22 o 
  -5   6  10      580.26      577.38     23.10 o 
  -4   6  10      203.83      222.85     16.90 o 
  -3   6  10      353.03      340.19     16.88 o 
  -2   6  10      229.47      242.09     26.37 o 
  -1   6  10      320.64      357.45     30.53 o 
  -6   7  10      232.73      217.73     15.76 o 
  -5   7  10      131.05      122.05     15.13 o 
  -4   7  10      369.69      401.02     19.83 o 
  -3   7  10       22.71       43.65     10.07 o 
  -2   7  10      489.98      509.27     31.80 o 
  -5   8  10      137.24      132.53     14.03 o 
  -4   8  10      421.94      389.35     19.20 o 
  -3   8  10      648.14      664.38     23.00 o 
  -4   9  10      354.12      345.51     19.11 o 
                                                 
